# Supplementary material for: Analysis of gene expression in rheumatoid arthritis and related conditions offers insights into sex-bias, gene biotypes and co-expression patterns
Source: PLoS One. 2019 Jul 25;14(7):e0219698. doi: 10.1371/journal.pone.0219698 (PMC6657850; doi:10.1371/journal.pone.0219698)
Supplement: S1 Table — (XLS) [file pone.0219698.s016.xls]

## Sheet: Sheet1
SRA-Run	group
SRR4785862	ArthralgiaF
SRR4785864	ArthralgiaF		sample in bold and italic removed because of failed checks
SRR4785865	ArthralgiaF
SRR4785866	ArthralgiaF
SRR4785867	ArthralgiaF		group	#samples
SRR4785868	ArthralgiaF		ArthralgiaF	8
SRR4785869	ArthralgiaF		ArthralgiaM	2
SRR4785871	ArthralgiaF		earlyRAF	33
SRR4785863	ArthralgiaM		earlyRAM	24
SRR4785870	ArthralgiaM		longRAF	73
SRR4785879	earlyRAF		longRAM	22
SRR4785882	earlyRAF		NormalF	13
SRR4785885	earlyRAF		NormalM	14
SRR4785886	earlyRAF		OAF	13
SRR4785887	earlyRAF		OAM	9
SRR4785888	earlyRAF		RApost	19
SRR4785894	earlyRAF		UnArthF	5
SRR4785896	earlyRAF		UnArthM	1
SRR4785897	earlyRAF
SRR4785900	earlyRAF
SRR4785901	earlyRAF
SRR4785902	earlyRAF
SRR4785905	earlyRAF
SRR4785906	earlyRAF
SRR4785908	earlyRAF
SRR4785910	earlyRAF
SRR4785911	earlyRAF
SRR4785912	earlyRAF
SRR4785915	earlyRAF
SRR4785916	earlyRAF
SRR4785917	earlyRAF
SRR4785918	earlyRAF
SRR4785919	earlyRAF
SRR4785921	earlyRAF
SRR4785922	earlyRAF
SRR4785923	earlyRAF
SRR4785924	earlyRAF
SRR4785926	earlyRAF
SRR4785927	earlyRAF
SRR4785928	earlyRAF
SRR4785929	earlyRAF
SRR4785932	earlyRAF
SRR4785933	earlyRAF
SRR4785878	earlyRAM
SRR4785880	earlyRAM
SRR4785881	earlyRAM
SRR4785883	earlyRAM
SRR4785884	earlyRAM
SRR4785889	earlyRAM
SRR4785890	earlyRAM
SRR4785891	earlyRAM
SRR4785892	earlyRAM
SRR4785893	earlyRAM
SRR4785895	earlyRAM
SRR4785898	earlyRAM
SRR4785899	earlyRAM
SRR4785903	earlyRAM
SRR4785904	earlyRAM
SRR4785907	earlyRAM
SRR4785909	earlyRAM
SRR4785913	earlyRAM
SRR4785914	earlyRAM
SRR4785920	earlyRAM
SRR4785925	earlyRAM
SRR4785930	earlyRAM
SRR4785931	earlyRAM
SRR4785934	earlyRAM
SRR4785935	longRAF
SRR4785936	longRAF
SRR4785937	longRAF
SRR4785939	longRAF
SRR4785940	longRAF
SRR4785941	longRAF
SRR4785942	longRAF
SRR4785944	longRAF
SRR4785945	longRAF
SRR4785946	longRAF
SRR4785947	longRAF
SRR4785948	longRAF
SRR4785949	longRAF
SRR4785950	longRAF
SRR4785951	longRAF
SRR4785952	longRAF
SRR4785953	longRAF
SRR4785954	longRAF
SRR4785955	longRAF
SRR4785956	longRAF
SRR4785957	longRAF
SRR4785958	longRAF
SRR4785960	longRAF
SRR4785961	longRAF
SRR4785962	longRAF
SRR4785963	longRAF
SRR4785964	longRAF
SRR4785965	longRAF
SRR4785966	longRAF
SRR4785967	longRAF
SRR4785968	longRAF
SRR4785969	longRAF
SRR4785971	longRAF
SRR4785972	longRAF
SRR4785973	longRAF
SRR4785975	longRAF
SRR4785976	longRAF
SRR4785977	longRAF
SRR4785979	longRAF
SRR4785980	longRAF
SRR4785981	longRAF
SRR4785986	longRAF
SRR4785987	longRAF
SRR4785988	longRAF
SRR4785989	longRAF
SRR4785990	longRAF
SRR4785991	longRAF
SRR4785992	longRAF
SRR4785996	longRAF
SRR4785997	longRAF
SRR4785999	longRAF
SRR4786000	longRAF
SRR4786002	longRAF
SRR4786003	longRAF
SRR4786005	longRAF
SRR4786008	longRAF
SRR4786009	longRAF
SRR4786010	longRAF
SRR4786011	longRAF
SRR4786013	longRAF
SRR4786014	longRAF
SRR4786015	longRAF
SRR4786016	longRAF
SRR4786017	longRAF
SRR4786019	longRAF
SRR4786021	longRAF
SRR4786022	longRAF
SRR4786023	longRAF
SRR4786024	longRAF
SRR4786026	longRAF
SRR4786027	longRAF
SRR4786028	longRAF
SRR4786029	longRAF
SRR4785938	longRAM
SRR4785943	longRAM
SRR4785959	longRAM
SRR4785970	longRAM
SRR4785974	longRAM
SRR4785978	longRAM
SRR4785982	longRAM
SRR4785983	longRAM
SRR4785984	longRAM
SRR4785985	longRAM
SRR4785993	longRAM
SRR4785994	longRAM
SRR4785995	longRAM
SRR4785998	longRAM
SRR4786001	longRAM
SRR4786004	longRAM
SRR4786006	longRAM
SRR4786007	longRAM
SRR4786012	longRAM
SRR4786018	longRAM
SRR4786020	longRAM
SRR4786025	longRAM
SRR4785813	NormalF
SRR4785818	NormalF
SRR4785819	NormalF
SRR4785820	NormalF
SRR4785825	NormalF
SRR4785826	NormalF
SRR4785827	NormalF
SRR4785828	NormalF
SRR4785829	NormalF
SRR4785831	NormalF
SRR4785834	NormalF
SRR4785835	NormalF
SRR4785836	NormalF
SRR4785838	NormalF
SRR4785812	NormalM
SRR4785814	NormalM
SRR4785815	NormalM
SRR4785816	NormalM
SRR4785817	NormalM
SRR4785821	NormalM
SRR4785822	NormalM
SRR4785823	NormalM
SRR4785824	NormalM
SRR4785830	NormalM
SRR4785832	NormalM
SRR4785833	NormalM
SRR4785837	NormalM
SRR4785839	NormalM
SRR4785841	OAF
SRR4785842	OAF
SRR4785846	OAF
SRR4785847	OAF
SRR4785849	OAF
SRR4785851	OAF
SRR4785852	OAF
SRR4785854	OAF
SRR4785856	OAF
SRR4785857	OAF
SRR4785858	OAF
SRR4785859	OAF
SRR4785860	OAF
SRR4785840	OAM
SRR4785843	OAM
SRR4785844	OAM
SRR4785845	OAM
SRR4785848	OAM
SRR4785850	OAM
SRR4785853	OAM
SRR4785855	OAM
SRR4785861	OAM
SRR5388394	RApost
SRR5388396	RApost
SRR5388398	RApost
SRR5388400	RApost
SRR5388402	RApost
SRR5388404	RApost
SRR5388406	RApost
SRR5388408	RApost
SRR5388410	RApost
SRR5388412	RApost
SRR5388414	RApost
SRR5388416	RApost
SRR5388418	RApost
SRR5388420	RApost
SRR5388422	RApost
SRR5388424	RApost
SRR5388426	RApost
SRR5388428	RApost
SRR5388430	RApost
SRR4785872	UnArthF
SRR4785873	UnArthF
SRR4785874	UnArthF
SRR4785875	UnArthF
SRR4785877	UnArthF
SRR4785876	UnArthM
