# Supplementary material for: Analysis of gene expression in rheumatoid arthritis and related conditions offers insights into sex-bias, gene biotypes and co-expression patterns
Source: PLoS One. 2019 Jul 25;14(7):e0219698. doi: 10.1371/journal.pone.0219698 (PMC6657850; doi:10.1371/journal.pone.0219698)
Supplement: S2 Table — (XLS) [file pone.0219698.s017.xls]

## Sheet: lists
		https://www.ensembl.org/info/genome/genebuild/biotypes.html
	all
	biotype	count			comparisons
	protein_coding	19961			Arthralgia_x_earlyRA_edgeR
	processed_pseudogene	10270			Arthralgia_x_RApost_edgeR
	lincRNA	7533			earlyRAF_x_earlyRAM_edgeR
	antisense	5526			earlyRA_x_longRA_edgeR
	unprocessed_pseudogene	2661			earlyRA_x_RApost_edgeR
	misc_RNA	2221			longRAF_x_longRAM_edgeR
	snRNA	1909			longRA_x_RApost_edgeR
	miRNA	1567			NormalF_x_NormalM_edgeR
	TEC	1048			Normal_x_Arthralgia_edgeR
	snoRNA	944			Normal_x_earlyRA_edgeR
	sense_intronic	908			Normal_x_longRA_edgeR
	transcribed_unprocessed_pseudogene	735			Normal_x_OA_edgeR
	rRNA	549			Normal_x_RApost_edgeR
	processed_transcript	515			Normal_x_UnArth_edgeR
	transcribed_processed_pseudogene	450			OAF_x_OAM_edgeR
	IG_V_pseudogene	193			OA_x_Arthralgia_edgeR
	sense_overlapping	187			OA_x_earlyRA_edgeR
	unitary_pseudogene	154			OA_x_RApost_edgeR
	IG_V_gene	145			UnArth_x_earlyRA_edgeR
	TR_V_gene	108			UnArth_x_longRA_edgeR
	TR_J_gene	79			UnArth_x_RApost_edgeR
	transcribed_unitary_pseudogene	60
	polymorphic_pseudogene	51
	scaRNA	49
	IG_D_gene	37
	TR_V_pseudogene	30
	3prime_overlapping_ncRNA	30
	pseudogene	25
	Mt_tRNA	22
	IG_J_gene	18
	IG_C_gene	14
	IG_C_pseudogene	9
	ribozyme	8
	TR_C_gene	6
	sRNA	5
	TR_D_gene	4
	bidirectional_promoter_lncRNA	4
	TR_J_pseudogene	4
	IG_J_pseudogene	3
	non_coding	3
	Mt_rRNA	2
	macro_lncRNA	1
	IG_pseudogene	1
	scRNA	1
	vaultRNA	1

## Sheet: geneClassRatios
comparison	allN	allR	protein_codingN	protein_codingR	lincRNAn	lincRNAr	snRNAn	snRNAr	miRNAn	miRNAr	snoRNAn	snoRNAr	rRNAn	rRNAr	scaRNAn	scaRNAr	Mt_tRNAn	Mt_tRNAr	Mt_rRNAn	Mt_rRNAr
Normal_x_Arthralgia	4504	-0.492362	3828	-0.320796	116	-1.4941	27	3.93196	36	-4.97399	20	2.79107	3	3.62601	7	2.72719	0	NaN	2	-3.8548
Normal_x_earlyRA	8001	-0.417007	4486	-0.524258	701	-0.674326	140	0.992219	200	-2.30954	67	-0.0485788	17	-1.45101	9	0.85428	4	-2.02984	2	-3.09092
Normal_x_longRA	8990	-0.320725	5090	-0.321193	760	-0.380945	142	1.37268	217	-2.35267	71	0.83281	19	-0.657264	10	1.744	2	-1.7915	2	-2.51771
Normal_x_OA	188	1.84921	171	1.79958	3	2.57471	4	2.62611	0	NaN	3	2.63279	0	NaN	2	1.95642	0	NaN	0	NaN
Normal_x_UnArth	1082	2.67341	745	1.85903	70	3.03213	24	3.87478	8	1.81193	7	3.78765	0	NaN	3	2.28019	0	NaN	0	NaN
earlyRA_x_longRA	301	2.75864	177	3.10622	42	2.72355	3	1.77402	0	NaN	21	1.42656	0	NaN	1	1.47679	1	2.81072	0	NaN
Normal_x_RApost	3487	-1.60032	2621	-1.40675	176	-2.19139	15	0.931948	77	-3.74219	23	-2.39897	0	NaN	5	0.883541	3	-2.98047	2	-2.84916
NormalF_x_NormalM	93	-6.8101	87	-7.38711	1	-9.96481	1	5.27029	0	NaN	1	-5.57779	0	NaN	0	NaN	0	NaN	0	NaN
earlyRAF_x_earlyRAM	86	5.95995	28	5.70478	9	6.12456	3	6.06856	0	NaN	0	NaN	0	NaN	0	NaN	0	NaN	0	NaN
longRAF_x_longRAM	101	4.49048	40	3.86006	10	4.02676	3	4.96137	0	NaN	0	NaN	1	-2.60477	0	NaN	0	NaN	0	NaN
OAF_x_OAM	92	6.63544	76	7.01532	4	2.11111	1	6.21471	0	NaN	0	NaN	0	NaN	0	NaN	0	NaN	0	NaN
