# Supplementary material for: Analysis of gene expression in rheumatoid arthritis and related conditions offers insights into sex-bias, gene biotypes and co-expression patterns
Source: PLoS One. 2019 Jul 25;14(7):e0219698. doi: 10.1371/journal.pone.0219698 (PMC6657850; doi:10.1371/journal.pone.0219698)
Supplement: S3 Table — (XLS) [file pone.0219698.s018.xls]

## Sheet: Sheet1
Normal_x_earlyRA
	PercentCorrectlyClassified	Kappa
PART	91.7	0.8
ADtree	91.7	0.81
C4.5	89.3	0.75
naiveBayes	92.9	0.84
SMO	91.7	0.81
