# Supplementary material for: Analysis of gene expression in rheumatoid arthritis and related conditions offers insights into sex-bias, gene biotypes and co-expression patterns
Source: PLoS One. 2019 Jul 25;14(7):e0219698. doi: 10.1371/journal.pone.0219698 (PMC6657850; doi:10.1371/journal.pone.0219698)
Supplement: S4 Table — (XLS) [file pone.0219698.s019.xls]

## Sheet: Sheet1
	Normal_x_earlyRA				Normal_x_earlyRA				earlyRA_x_notRAarth				earlyRA_x_notRAarth
	informationGain				reliefF				informationGain				reliefF
	average merit	average rank	attribute		average merit	average rank	attribute		average merit	average rank	attribute		average merit	average rank	attribute
	0.666 +- 0.055	2.1 +- 1.04	LXN		0.194 +- 0.014	1.6 +- 0.8	MARCH1		0.514 +- 0.023	1.9 +- 0.94	RTEL1-TNFRSF6B		0.091 +- 0.007	1 +- 0	RP11-322D14.1
	0.633 +- 0.044	3.8 +- 1.17	AGA		0.189 +- 0.012	1.7 +- 0.64	CARD8-AS1		0.514 +- 0.023	2.2 +- 0.75	MROH1		0.076 +- 0.005	2 +- 0	XCR1
	0.644 +- 0.066	4.2 +- 2.6	CXCL8		0.178 +- 0.014	3.3 +- 0.9	GSKIP		0.504 +- 0.024	2.7 +- 1.42	RP11-161H23.10		0.066 +- 0.006	3.1 +- 0.3	RP13-93L13.2
	0.628 +- 0.059	5.1 +- 2.62	NPC2		0.178 +- 0.008	3.4 +- 0.49	CPVL		0.492 +- 0.027	3.6 +- 1.28	SPRN		0.056 +- 0.004	4 +- 0.45	RP11-161H23.10
	0.59 +- 0.065	7.4 +- 5.9	PRDX4		0.153 +- 0.008	5.1 +- 0.3	NPC2		0.436 +- 0.02	6.6 +- 2.33	FOXK1		0.046 +- 0.005	5.4 +- 0.66	FBXL18
	0.588 +- 0.033	7.7 +- 1.35	CPVL		0.135 +- 0.007	6.9 +- 0.83	MNDA		0.42 +- 0.03	8.3 +- 2.9	CTD-2587H24.14		0.033 +- 0.005	7.5 +- 1.5	PLEC
	0.596 +- 0.053	7.7 +- 3.9	CARD8-AS1		0.133 +- 0.012	8.2 +- 2.18	GLA		0.399 +- 0.026	10.8 +- 4.24	SCAF1		0.034 +- 0.007	7.6 +- 1.62	MZT1P1
	0.579 +- 0.036	8.2 +- 2.71	SNORA74A		0.131 +- 0.006	8.4 +- 1.8	CYBB		0.398 +- 0.017	10.8 +- 2.6	RP11-374P20.4		0.027 +- 0.006	10.4 +- 4.15	CLUH
	0.586 +- 0.041	8.9 +- 4.44	MARCH1		0.125 +- 0.01	9.9 +- 1.92	FCER1G		0.398 +- 0.017	11 +- 2.53	UCKL1-AS1		0.024 +- 0.003	11.6 +- 2.11	MROH1
	0.574 +- 0.054	9.3 +- 3.74	OSTC		0.127 +- 0.015	10.1 +- 3.08	AGA		0.401 +- 0.064	11.3 +- 9.89	CTBP1-AS		0.023 +- 0.003	12.2 +- 2.75	RP11-196B3.3
	0.56 +- 0.025	10.4 +- 3.01	MNDA		0.122 +- 0.008	10.9 +- 2.62	CCR1		0.397 +- 0.044	11.5 +- 5.33	ADGRA2		0.022 +- 0.002	12.4 +- 2.06	SPRN
	0.56 +- 0.063	11.3 +- 3.72	GLA		0.123 +- 0.009	10.9 +- 1.45	CD53		0.382 +- 0.022	12.8 +- 2.68	RP11-75C10.6		0.027 +- 0.011	12.5 +- 9.57	MIR3619
	0.537 +- 0.062	12.8 +- 6.63	SNORA73B		0.116 +- 0.011	13.1 +- 1.81	OSTC		0.363 +- 0.032	16.3 +- 5.64	APC2		0.023 +- 0.002	12.7 +- 1.9	SBF1
	0.518 +- 0.027	14.7 +- 3.35	S100A8		0.114 +- 0.007	13.6 +- 2.29	FPR3		0.366 +- 0.019	16.3 +- 3.2	COL18A1		0.025 +- 0.012	13.5 +- 4.82	MAB21L2
	0.507 +- 0.037	16.7 +- 4.24	RCAN1		0.11 +- 0.006	14.5 +- 1.2	SAT1		0.363 +- 0.061	17.4 +- 8.03	RP11-188C12.2		0.022 +- 0.006	14.7 +- 3.93	BRICD5
	0.5 +- 0.034	17.6 +- 3.93	GSKIP		0.104 +- 0.01	16.2 +- 2.27	LXN		0.35 +- 0.054	18.6 +- 8.64	INTS1		0.022 +- 0.006	15.4 +- 7.46	GLTSCR1
	0.487 +- 0.028	19.3 +- 3.61	GPR65		0.101 +- 0.01	17.2 +- 1.6	CTSK		0.369 +- 0.075	18.9 +- 8.95	RP13-554M15.7		0.019 +- 0.002	17.6 +- 2.01	CTBP1-AS
	0.49 +- 0.035	19.9 +- 5.65	TWISTNB		0.096 +- 0.01	18 +- 2	STEAP1		0.347 +- 0.033	19.5 +- 5.35	CTB-31O20.4		0.019 +- 0.002	17.9 +- 3.91	FOXK1
	0.489 +- 0.054	20 +- 5.71	CDKN3		0.095 +- 0.008	18.6 +- 1.5	GPR65		0.346 +- 0.027	20.6 +- 5.35	RP11-936I5.1		0.018 +- 0.003	19.7 +- 6.8	KCNT1
	0.49 +- 0.027	20.2 +- 3.43	FAM198B		0.09 +- 0.009	19.6 +- 2.65	HPSE		0.345 +- 0.072	20.7 +-10.68 79	SBF1		0.017 +- 0.003	20.1 +- 3.33	RP13-554M15.7
	0.481 +- 0.03	20.6 +- 4.32	SELE		0.086 +- 0.007	21.3 +- 1.27	RCAN1		0.327 +- 0.027	24.2 +- 5.86	RP11-322D14.1		0.015 +- 0.002	24.5 +- 4.1	RP11-75C10.6
	0.482 +- 0.032	20.6 +- 4.48	FCER1G		0.083 +- 0.008	22.1 +- 1.45	CDKN3		0.323 +- 0.033	24.4 +- 8.81	SPPL2B		0.015 +- 0.002	24.9 +- 3.21	CTD-2587H24.14
	0.478 +- 0.026	21.1 +- 2.7	CD53		0.079 +- 0.007	22.9 +- 1.81	FAM198B		0.32 +- 0.056	25.2 +- 9.06	CAPN15		0.015 +- 0.001	25.4 +- 3.04	CAPN15
	0.467 +- 0.022	22.4 +- 4.5	SAT1		0.076 +- 0.004	23.2 +- 1.47	VSIG4		0.318 +- 0.017	25.7 +- 4.84	SOX18		0.015 +- 0.003	25.5 +- 7	RP11-188C12.2
	0.459 +- 0.028	23.1 +- 3.08	HPSE		0.069 +- 0.009	25.3 +- 1.49	CD180		0.322 +- 0.033	25.8 +- 6.91	RP3-402G11.27		0.015 +- 0.002	25.9 +- 4.97	RP3-402G11.27
	0.454 +- 0.039	24 +- 5.39	STEAP1		0.068 +- 0.006	25.5 +- 0.92	LINC01094		0.316 +- 0.037	26.6 +- 7.41	EMILIN1		0.014 +- 0.002	28.4 +- 4.78	INTS1
	0.455 +- 0.053	24.6 +- 7.38	RNVU1-15		0.055 +- 0.007	27.7 +- 1.1	SNORA74A		0.316 +- 0.025	26.9 +- 6.39	SOGA1		0.013 +- 0.003	29.9 +- 5.66	LA16c-306A4.2
	0.434 +- 0.029	27.2 +- 3.74	CD180		0.048 +- 0.007	29.6 +- 2.33	IL10		0.312 +- 0.051	27.8 +- 9.68	MYH9		0.013 +- 0.002	31.6 +- 6.92	CTB-31O20.4
	0.423 +- 0.03	28.3 +- 2.24	CYBB		0.047 +- 0.005	29.6 +- 1.43	PTGFR		0.312 +- 0.026	28.4 +- 4.45	RP13-93L13.2		0.013 +- 0.002	31.6 +- 6.87	ADAMTSL4
	0.428 +- 0.027	28.4 +- 2.73	CCR1		0.045 +- 0.009	30.8 +- 2.44	PRDX4		0.306 +- 0.028	28.9 +- 4.87	RP11-449J21.3		0.013 +- 0.001	31.6 +- 3.14	RTEL1-TNFRSF6B
	0.419 +- 0.034	29.1 +- 3.24	CTSK		0.041 +- 0.008	31.9 +- 2.59	SCARNA1		0.304 +- 0.044	29.3 +- 9.06	MAB21L2		0.013 +- 0.002	32.2 +- 7.11	RP11-449J21.3
	0.39 +- 0.019	32.3 +- 0.9	CXCL6		0.041 +- 0.01	32.1 +- 2.84	GPR85		0.306 +- 0.025	29.8 +- 6.21	XCR1		0.013 +- 0.002	33.6 +- 6.87	UCKL1-AS1
	0.386 +- 0.026	32.7 +- 1.49	FPR3		0.042 +- 0.012	32.2 +- 2.93	S100A8		0.282 +- 0.066	33.9 +-11.45 64	RAVER1		0.012 +- 0.003	34.9 +- 10.85	LMF1-AS1
	0.356 +- 0.038	34.3 +- 1.19	CHI3L2		0.039 +- 0.008	33.8 +- 1.89	SNORA73B		0.284 +- 0.018	34.1 +- 4.95	PRR12		0.012 +- 0.003	35.2 +- 7.49	SOGA1
	0.362 +- 0.023	34.6 +- 1.11	SCARNA1		0.037 +- 0.003	33.9 +- 1.81	TWISTNB		0.266 +- 0.068	37.5 +-10.92 44	LMF1-AS1		0.012 +- 0.001	36 +- 4.69	EVI5L
	0.332 +- 0.023	36 +- 1.34	VSIG4		0.034 +- 0.005	35.4 +- 1.85	SELE		0.267 +- 0.039	38 +- 7.89	ARHGEF17		0.011 +- 0.001	38 +- 5.98	RAVER1
	0.32 +- 0.022	37.4 +- 1.36	MMP1		0.035 +- 0.007	35.6 +- 3.04	RNVU1-15		0.254 +- 0.063	39.3 +-10.15 10	BRICD5		0.011 +- 0.002	40.1 +- 6.16	CEP295NL
	0.315 +- 0.02	37.8 +- 1.25	LINC01094		0.028 +- 0.008	37 +- 2.72	SGK1		0.245 +- 0.033	41.2 +- 6.51	RAI1		0.011 +- 0.003	40.1 +- 11.08	AC004637.1
	0.292 +- 0.025	38.9 +- 1.14	MMP3		0.013 +- 0.005	39.7 +- 0.9	RNU6-9		0.227 +- 0.095	42.6 +-12.85 59	NOTCH3		0.01 +- 0.001	40.4 +- 2.58	MED25
	0.263 +- 0.027	39.8 +- 1.08	PTGFR		0.01 +- 0.002	39.8 +- 0.6	CXCL6		0.237 +- 0.025	43.1 +- 4.59	RRBP1		0.01 +- 0.001	42 +- 5.42	RP11-936I5.1
	0.226 +- 0.022	41.6 +- 1.11	IL10		0.008 +- 0.002	41 +- 0.77	CHI3L2		0.229 +- 0.058	43.1 +-11.14 21	COL6A1		0.01 +- 0.001	42.1 +- 6.89	RP11-374P20.4
	0.214 +- 0.038	42 +- 1.34	SGK1		0.003 +- 0.004	42.5 +- 1.28	MMP1		0.234 +- 0.022	43.2 +- 5.64	FBXL18		0.01 +- 0.002	42.8 +- 6.29	ADGRL1
	0.193 +- 0.012	42.6 +- 0.8	CSN1S1		0.004 +- 0.007	42.5 +- 1.36	CXCL8		0.231 +- 0.067	43.4 +-13.41 60	PLEC		0.01 +- 0.002	42.9 +- 10.48	TBXA2R
	0.145 +- 0.081	43.4 +- 1.36	GPR85		0.001 +- 0.002	43.4 +- 0.92	MMP3		0.231 +- 0.087	44.1 +-14.2 27	EVI5L		0.01 +- 0.003	44.2 +- 10.27	BCORL1
	0 +- 0	44.9 +- 0.3	RNU6-9		-0.013 +- 0.002	45 +- 0	CSN1S1		0.214 +- 0.119	46.8 +-22.66 17	CIC		0.01 +- 0.003	44.8 +- 14.11	KDM6B
									0.214 +- 0.063	46.8 +-10.41 42	LA16c-306A4.2		0.009 +- 0.001	45.8 +- 4.19	SPPL2B
									0.208 +- 0.049	48.3 +- 9.14	AC005546.2		0.008 +- 0.004	50.2 +- 14.47	FAM189B
									0.208 +- 0.026	48.6 +- 5.57	MZT1P1		0.008 +- 0.001	50.6 +- 6.48	APC2
									0.201 +- 0.049	48.9 +- 7.76	FAM234A		0.008 +- 0.002	51 +- 6.69	PLXNA1
									0.209 +- 0.053	49.5 +- 8.74	ADAMTSL4		0.008 +- 0.002	51.3 +- 7.06	PRR12
									0.189 +- 0.102	51.1 +-16.02 15	CEP295NL		0.008 +- 0.001	52.6 +- 4.63	MAP1S
									0.187 +- 0.017	52.1 +- 4.99	CLUH		0.008 +- 0.004	52.8 +- 11.81	GDAP1L1
									0.177 +- 0.087	53.4 +-13.22 67	RP11-196B3.3		0.007 +- 0.002	53.2 +- 9.39	LRFN3
									0.178 +- 0.023	53.5 +- 4.48	COL18A1-AS2		0.007 +- 0.003	53.9 +- 10.62	ADGRA2
									0.174 +- 0.016	54.5 +- 2.5	SH3GL1P1		0.007 +- 0.004	54.4 +- 14.46	AC005546.2
									0.175 +- 0.031	54.9 +- 6.44	CACNA1H		0.007 +- 0.002	55.7 +- 7.56	CACNA1H
									0.174 +- 0.015	54.9 +- 3.99	SELENON		0.006 +- 0.006	55.8 +- 21.78	MAP7D2
									0.169 +- 0.024	55.8 +- 6.6	KDM6B		0.007 +- 0.002	55.8 +- 10.4	SELENON
									0.163 +- 0.025	57.8 +- 6.05	ZSWIM4		0.006 +- 0.002	57.3 +- 5.1	HM13-IT1
									0.152 +- 0.044	59.6 +- 7.46	MAP1S		0.006 +- 0.002	57.8 +- 9.82	CHERP
									0.117 +- 0.124	60 +-16.07 89	TNRC18		0.006 +- 0.003	58.4 +- 10.17	ARHGEF17
									0.148 +- 0.058	61.2 +-11.22 49	MAP7D2		0.006 +- 0.002	61.5 +- 6.99	KMT2B
									0.1 +- 0.111	62.7 +-12.88 2	AC004637.1		0.005 +- 0.001	61.9 +- 2.39	RAI1
									0.104 +- 0.128	64.8 +-21.4 38	KCNT1		0.005 +- 0.005	62.7 +- 16.47	SH3GL1P1
									0.112 +- 0.038	65.2 +- 3.06	PLXNA1		0.005 +- 0.001	63.3 +- 6.36	RP5-1142A6.8
									0.114 +- 0.058	66.3 +- 8.49	GLTSCR1		0.005 +- 0.002	63.8 +- 5.55	FAAP100
									0.111 +- 0.101	66.8 +-18.15 22	COL6A2		0.005 +- 0.002	63.9 +- 4.74	EMILIN1
									0.071 +- 0.08	67.5 +- 8.05	BCORL1		0.005 +- 0.001	64.1 +- 6.46	SCAF1
									0.089 +- 0.059	68.1 +- 6.12	WIZ		0.005 +- 0.007	65.6 +- 17.56	MYH9
									0.096 +- 0.109	70.7 +-17.86 43	LINGO1		0.004 +- 0.001	67.1 +- 3.65	SOX18
									0.047 +- 0.057	72.1 +- 4.23	TRPM4		0.004 +- 0.001	67.6 +- 2.97	WIZ
									0.026 +- 0.052	72.9 +- 5.52	ADGRL1		0.004 +- 0.002	69.7 +- 5.85	NOTCH3
									0.071 +- 0.058	73.2 +- 9.7	GDAP1L1		0.003 +- 0.002	71.1 +- 5.72	LZTS1
									0.074 +- 0.085	73.5 +-17.19 50	MED25		0.003 +- 0.005	72.8 +- 18.83	RRBP1
									0.012 +- 0.035	73.5 +- 4.39	RP5-1142A6.8		0.002 +- 0.002	73.7 +- 7.51	KIAA1522
									0 +- 0	73.6 +- 4.03	CASKIN2		0.002 +- 0.002	74.8 +- 7.83	COL18A1-AS2
									0 +- 0	74.2 +- 2.99	TBXA2R		0.002 +- 0.001	75.3 +- 4.08	ZSWIM4
									0 +- 0	76 +- 4.77	CDK18		0.002 +- 0.004	75.9 +- 13.19	LINGO1
									0 +- 0	76 +- 5.62	MT-ND3		0.001 +- 0.001	78.6 +- 2.91	COL18A1
									0 +- 0	76.6 +- 3.2	SNPH		0.001 +- 0.001	80.7 +- 3.85	FAM234A
									0.052 +- 0.064	77.1 +-10.18 36	HM13-IT1		0 +- 0.001	81.2 +- 3.28	TRPM4
									0 +- 0	79.3 +- 6.4	MIR5699		0.001 +- 0.002	81.8 +- 4.45	MEGF8
									0.013 +- 0.038	80.5 +- 8.26	CHERP		0 +- 0.003	82 +- 17.14	CDK18
									0 +- 0	81.4 +- 6	KIAA1522		0 +- 0.002	82.5 +- 10.47	FBXL16
									0.012 +- 0.035	82.8 +- 6.93	KMT2B		0 +- 0.001	82.5 +- 4.57	SNPH
									0 +- 0	82.9 +- 6.09	FAM189B		0 +- 0.001	83.3 +- 5.24	MIR5699
									0 +- 0	83.1 +- 5.65	MIR3619		0 +- 0.001	83.4 +- 4.29	MT-ND3
									0 +- 0	84.8 +- 2.14	FBXL16		0 +- 0.001	85.6 +- 3.38	TNRC18
									0.012 +- 0.035	85 +- 6.97	LRFN3		0 +- 0.001	85.9 +- 4.23	CIC
									0 +- 0	85.6 +- 2.94	FAAP100		-0.001 +- 0.001	87.8 +- 3.6	CASKIN2
									0 +- 0	88.1 +- 4.32	LZTS1		-0.002 +- 0.001	91.1 +- 1.58	ABC13-47488600E17.1
									0 +- 0	89 +- 4.05	MIR3176		-0.003 +- 0.001	92.1 +- 1.04	MIR3176
									0 +- 0	91.7 +- 1.68	MEGF8		-0.003 +- 0.002	92.2 +- 2.04	COL6A1
									0 +- 0	94 +- 0	ABC13-47488600E17.1		-0.004 +- 0.001	93 +- 1	COL6A2
