# Supplementary material for: Analysis of gene expression in rheumatoid arthritis and related conditions offers insights into sex-bias, gene biotypes and co-expression patterns
Source: PLoS One. 2019 Jul 25;14(7):e0219698. doi: 10.1371/journal.pone.0219698 (PMC6657850; doi:10.1371/journal.pone.0219698)
Supplement: S5 Table — The differences were tested with a Wilcoxon test comparing the eigengene values of the samples of two conditions. The 'significant?' column is on the Bonferroni-corrected p-value. Each combination is twice in the table (e.g. NormalF vs. earlyRAF and earlyRAF vs. NormalF are the same). (XLS) [file pone.0219698.s020.xls]

## Sheet: Sheet1
			N independent	1248
ME	condition1	condition2	P-value	significant?
ME13	NormalF	earlyRAF	1.96529e-11	1
ME13	earlyRAF	NormalF	1.96529e-11	1
ME7	NormalF	earlyRAF	3.93058e-11	1
ME7	earlyRAF	NormalF	3.93058e-11	1
ME8	NormalM	earlyRAF	7.02486e-11	1
ME8	earlyRAF	NormalM	7.02486e-11	1
ME8	NormalF	earlyRAF	1.3757e-10	1
ME8	earlyRAF	NormalF	1.3757e-10	1
ME7	NormalM	earlyRAF	1.75622e-10	1
ME7	earlyRAF	NormalM	1.75622e-10	1
ME13	NormalM	earlyRAF	1.75622e-10	1
ME13	earlyRAF	NormalM	1.75622e-10	1
ME4	NormalF	earlyRAF	2.35835e-10	1
ME4	earlyRAF	NormalF	2.35835e-10	1
ME15	NormalF	earlyRAF	2.35835e-10	1
ME15	earlyRAF	NormalF	2.35835e-10	1
ME11	NormalM	longRAM	5.26829e-10	1
ME11	longRAM	NormalM	5.26829e-10	1
ME14	NormalM	earlyRAF	5.67843e-10	1
ME14	earlyRAF	NormalM	5.67843e-10	1
ME14	NormalF	earlyRAF	8.8438e-10	1
ME14	earlyRAF	NormalF	8.8438e-10	1
ME4	NormalF	longRAM	1.3547e-09	1
ME4	longRAM	NormalF	1.3547e-09	1
ME11	NormalF	longRAM	1.3547e-09	1
ME11	longRAM	NormalF	1.3547e-09	1
ME7	NormalF	longRAM	2.70941e-09	1
ME7	longRAM	NormalF	2.70941e-09	1
ME15	NormalM	earlyRAF	2.97386e-09	1
ME15	earlyRAF	NormalM	2.97386e-09	1
ME7	NormalF	earlyRAM	3.92986e-09	1
ME7	earlyRAM	NormalF	3.92986e-09	1
ME11	NormalM	longRAF	6.02777e-09	1
ME11	longRAF	NormalM	6.02777e-09	1
ME13	NormalF	longRAM	9.48292e-09	1
ME13	longRAM	NormalF	9.48292e-09	1
ME7	NormalM	longRAM	1.00098e-08	1
ME7	longRAM	NormalM	1.00098e-08	1
ME11	NormalF	longRAF	1.2677e-08	1
ME11	longRAF	NormalF	1.2677e-08	1
ME5	NormalF	longRAM	1.62564e-08	1
ME5	longRAM	NormalF	1.62564e-08	1
ME15	NormalF	longRAM	1.62564e-08	1
ME15	longRAM	NormalF	1.62564e-08	1
ME7	NormalF	longRAF	1.67951e-08	1
ME7	longRAF	NormalF	1.67951e-08	1
ME11	NormalF	earlyRAM	1.68423e-08	1
ME11	earlyRAM	NormalF	1.68423e-08	1
ME13	NormalF	earlyRAM	1.68423e-08	1
ME13	earlyRAM	NormalF	1.68423e-08	1
ME7	NormalM	longRAF	2.3375e-08	1
ME7	longRAF	NormalM	2.3375e-08	1
ME5	NormalF	earlyRAM	2.52634e-08	1
ME5	earlyRAM	NormalF	2.52634e-08	1
ME13	NormalF	longRAF	2.92794e-08	1
ME13	longRAF	NormalF	2.92794e-08	1
ME4	NormalF	longRAF	3.1366e-08	1
ME4	longRAF	NormalF	3.1366e-08	1
ME15	NormalM	longRAM	3.52976e-08	1
ME15	longRAM	NormalM	3.52976e-08	1
ME7	NormalF	RApost	4.03024e-08	1
ME7	RApost	NormalF	4.03024e-08	1
ME13	NormalF	RApost	4.03024e-08	1
ME13	RApost	NormalF	4.03024e-08	1
ME13	NormalM	longRAF	4.81796e-08	1
ME13	longRAF	NormalM	4.81796e-08	1
ME14	NormalM	longRAF	6.24304e-08	1
ME14	longRAF	NormalM	6.24304e-08	1
ME5	NormalF	earlyRAF	6.65447e-08	1
ME5	earlyRAF	NormalF	6.65447e-08	1
ME15	NormalF	longRAF	7.57751e-08	1
ME15	longRAF	NormalF	7.57751e-08	1
ME11	NormalM	earlyRAM	7.71494e-08	1
ME11	earlyRAM	NormalM	7.71494e-08	1
ME4	NormalF	earlyRAM	7.80358e-08	1
ME4	earlyRAM	NormalF	7.80358e-08	1
ME14	NormalF	longRAF	8.66045e-08	1
ME14	longRAF	NormalF	8.66045e-08	1
ME4	NormalF	RApost	1.09392e-07	1
ME4	RApost	NormalF	1.09392e-07	1
ME14	NormalF	longRAM	1.31406e-07	1
ME14	longRAM	NormalF	1.31406e-07	1
ME15	NormalM	longRAF	1.34151e-07	1
ME15	longRAF	NormalM	1.34151e-07	1
ME4	NormalM	earlyRAF	1.87927e-07	1
ME4	earlyRAF	NormalM	1.87927e-07	1
ME7	NormalM	earlyRAM	1.88633e-07	1
ME7	earlyRAM	NormalM	1.88633e-07	1
ME4	NormalM	longRAM	1.96507e-07	1
ME4	longRAM	NormalM	1.96507e-07	1
ME4	NormalM	longRAF	2.35195e-07	1
ME4	longRAF	NormalM	2.35195e-07	1
ME7	NormalM	RApost	2.36929e-07	1
ME7	RApost	NormalM	2.36929e-07	1
ME13	NormalM	RApost	2.36929e-07	1
ME13	RApost	NormalM	2.36929e-07	1
ME14	NormalM	longRAM	2.67629e-07	1
ME14	longRAM	NormalM	2.67629e-07	1
ME3	NormalM	longRAF	2.82941e-07	1
ME3	longRAF	NormalM	2.82941e-07	1
ME2	NormalF	earlyRAF	3.27987e-07	1
ME2	earlyRAF	NormalF	3.27987e-07	1
ME8	OAM	earlyRAF	4.35083e-07	1
ME8	earlyRAF	OAM	4.35083e-07	1
ME13	NormalM	longRAM	4.80468e-07	1
ME13	longRAM	NormalM	4.80468e-07	1
ME2	NormalF	longRAM	5.05304e-07	1
ME2	longRAM	NormalF	5.05304e-07	1
ME13	NormalM	earlyRAM	5.52042e-07	1
ME13	earlyRAM	NormalM	5.52042e-07	1
ME11	RApost	longRAF	5.8468e-07	1
ME11	longRAF	RApost	5.8468e-07	1
ME2	NormalM	earlyRAF	5.96358e-07	1
ME2	earlyRAF	NormalM	5.96358e-07	1
ME11	NormalF	earlyRAF	6.46195e-07	1
ME11	earlyRAF	NormalF	6.46195e-07	1
ME11	NormalM	earlyRAF	6.81359e-07	1
ME11	earlyRAF	NormalM	6.81359e-07	1
ME12	ArthralgiaF	longRAM	6.83419e-07	1
ME12	longRAM	ArthralgiaF	6.83419e-07	1
ME8	NormalF	RApost	8.00291e-07	1
ME8	RApost	NormalF	8.00291e-07	1
ME12	NormalF	RApost	8.00291e-07	1
ME12	RApost	NormalF	8.00291e-07	1
ME15	NormalF	RApost	8.00291e-07	1
ME15	RApost	NormalF	8.00291e-07	1
ME5	NormalM	longRAM	8.33971e-07	1
ME5	longRAM	NormalM	8.33971e-07	1
ME14	NormalF	earlyRAM	8.81973e-07	1
ME14	earlyRAM	NormalF	8.81973e-07	1
ME5	NormalF	longRAF	9.8468e-07	1
ME5	longRAF	NormalF	9.8468e-07	1
ME5	NormalF	RApost	1.12271e-06	1
ME5	RApost	NormalF	1.12271e-06	1
ME2	NormalM	longRAM	1.40611e-06	1
ME2	longRAM	NormalM	1.40611e-06	1
ME4	NormalM	earlyRAM	1.45901e-06	1
ME4	earlyRAM	NormalM	1.45901e-06	1
ME8	NormalM	RApost	1.66828e-06	1
ME8	RApost	NormalM	1.66828e-06	1
ME8	NormalF	longRAM	2.12824e-06	1
ME8	longRAM	NormalF	2.12824e-06	1
ME14	NormalF	RApost	2.14754e-06	1
ME14	RApost	NormalF	2.14754e-06	1
ME2	NormalF	longRAF	2.29105e-06	1
ME2	longRAF	NormalF	2.29105e-06	1
ME15	NormalF	earlyRAM	2.30462e-06	1
ME15	earlyRAM	NormalF	2.30462e-06	1
ME8	NormalM	longRAM	2.31173e-06	1
ME8	longRAM	NormalM	2.31173e-06	1
ME14	NormalM	earlyRAM	2.86363e-06	1
ME14	earlyRAM	NormalM	2.86363e-06	1
ME12	NormalM	RApost	2.9433e-06	1
ME12	RApost	NormalM	2.9433e-06	1
ME8	NormalM	earlyRAM	3.55404e-06	1
ME8	earlyRAM	NormalM	3.55404e-06	1
ME5	ArthralgiaF	RApost	3.60348e-06	1
ME5	RApost	ArthralgiaF	3.60348e-06	1
ME2	NormalM	longRAF	3.72398e-06	1
ME2	longRAF	NormalM	3.72398e-06	1
ME15	NormalM	RApost	3.86659e-06	1
ME15	RApost	NormalM	3.86659e-06	1
ME8	NormalF	earlyRAM	3.88214e-06	1
ME8	earlyRAM	NormalF	3.88214e-06	1
ME8	UnArthF	earlyRAF	3.98452e-06	1
ME8	earlyRAF	UnArthF	3.98452e-06	1
ME1	NormalM	longRAF	4.16211e-06	1
ME1	longRAF	NormalM	4.16211e-06	1
ME1	ArthralgiaF	NormalM	6.2545e-06	1
ME1	NormalM	ArthralgiaF	6.2545e-06	1
ME3	ArthralgiaF	NormalM	6.2545e-06	1
ME3	NormalM	ArthralgiaF	6.2545e-06	1
ME4	ArthralgiaF	NormalM	6.2545e-06	1
ME4	NormalM	ArthralgiaF	6.2545e-06	1
ME5	ArthralgiaF	NormalM	6.2545e-06	1
ME5	NormalM	ArthralgiaF	6.2545e-06	1
ME7	ArthralgiaF	NormalM	6.2545e-06	1
ME7	NormalM	ArthralgiaF	6.2545e-06	1
ME12	ArthralgiaF	NormalM	6.2545e-06	1
ME12	NormalM	ArthralgiaF	6.2545e-06	1
ME13	ArthralgiaF	NormalM	6.2545e-06	1
ME13	NormalM	ArthralgiaF	6.2545e-06	1
ME14	ArthralgiaF	NormalM	6.2545e-06	1
ME14	NormalM	ArthralgiaF	6.2545e-06	1
ME1	ArthralgiaF	RApost	6.30609e-06	1
ME1	RApost	ArthralgiaF	6.30609e-06	1
ME12	NormalF	earlyRAF	6.38142e-06	1
ME12	earlyRAF	NormalF	6.38142e-06	1
ME3	RApost	longRAF	6.96812e-06	1
ME3	longRAF	RApost	6.96812e-06	1
ME12	NormalF	earlyRAM	7.5633e-06	1
ME12	earlyRAM	NormalF	7.5633e-06	1
ME4	NormalM	RApost	8.37314e-06	1
ME4	RApost	NormalM	8.37314e-06	1
ME3	earlyRAM	longRAF	8.51758e-06	1
ME3	longRAF	earlyRAM	8.51758e-06	1
ME12	ArthralgiaF	earlyRAM	8.55652e-06	1
ME12	earlyRAM	ArthralgiaF	8.55652e-06	1
ME8	NormalF	longRAF	8.64281e-06	1
ME8	longRAF	NormalF	8.64281e-06	1
ME9	NormalF	longRAM	9.36371e-06	1
ME9	longRAM	NormalF	9.36371e-06	1
ME5	NormalM	earlyRAF	9.46147e-06	1
ME5	earlyRAF	NormalM	9.46147e-06	1
ME4	ArthralgiaF	NormalF	9.82849e-06	1
ME4	NormalF	ArthralgiaF	9.82849e-06	1
ME5	ArthralgiaF	NormalF	9.82849e-06	1
ME5	NormalF	ArthralgiaF	9.82849e-06	1
ME7	ArthralgiaF	NormalF	9.82849e-06	1
ME7	NormalF	ArthralgiaF	9.82849e-06	1
ME12	ArthralgiaF	NormalF	9.82849e-06	1
ME12	NormalF	ArthralgiaF	9.82849e-06	1
ME13	ArthralgiaF	NormalF	9.82849e-06	1
ME13	NormalF	ArthralgiaF	9.82849e-06	1
ME14	ArthralgiaF	NormalF	9.82849e-06	1
ME14	NormalF	ArthralgiaF	9.82849e-06	1
ME5	NormalM	earlyRAM	9.84637e-06	1
ME5	earlyRAM	NormalM	9.84637e-06	1
ME15	NormalM	earlyRAM	1.06631e-05	1
ME15	earlyRAM	NormalM	1.06631e-05	1
ME9	NormalF	earlyRAM	1.15341e-05	1
ME9	earlyRAM	NormalF	1.15341e-05	1
ME2	ArthralgiaF	earlyRAM	1.27397e-05	1
ME2	earlyRAM	ArthralgiaF	1.27397e-05	1
ME14	NormalM	RApost	1.35856e-05	1
ME14	RApost	NormalM	1.35856e-05	1
ME3	NormalM	longRAM	1.3726e-05	1
ME3	longRAM	NormalM	1.3726e-05	1
ME5	NormalM	longRAF	1.4415e-05	1
ME5	longRAF	NormalM	1.4415e-05	1
ME11	RApost	earlyRAF	1.749e-05	1
ME11	earlyRAF	RApost	1.749e-05	1
ME11	RApost	longRAM	1.92638e-05	1
ME11	longRAM	RApost	1.92638e-05	1
ME1	ArthralgiaF	NormalF	1.9657e-05	1
ME1	NormalF	ArthralgiaF	1.9657e-05	1
ME2	ArthralgiaF	NormalF	1.9657e-05	1
ME2	NormalF	ArthralgiaF	1.9657e-05	1
ME8	ArthralgiaF	NormalF	1.9657e-05	1
ME8	NormalF	ArthralgiaF	1.9657e-05	1
ME12	ArthralgiaF	OAF	1.9657e-05	1
ME12	OAF	ArthralgiaF	1.9657e-05	1
ME15	ArthralgiaF	NormalF	1.9657e-05	1
ME15	NormalF	ArthralgiaF	1.9657e-05	1
ME11	NormalF	RApost	2.48378e-05	1
ME11	RApost	NormalF	2.48378e-05	1
ME2	ArthralgiaF	NormalM	2.5018e-05	1
ME2	NormalM	ArthralgiaF	2.5018e-05	1
ME8	ArthralgiaF	NormalM	2.5018e-05	1
ME8	NormalM	ArthralgiaF	2.5018e-05	1
ME8	NormalM	longRAF	2.54941e-05	1
ME8	longRAF	NormalM	2.54941e-05	1
ME1	NormalF	longRAF	2.5822e-05	1
ME1	longRAF	NormalF	2.5822e-05	1
ME4	ArthralgiaF	earlyRAF	2.74835e-05	1
ME4	earlyRAF	ArthralgiaF	2.74835e-05	1
ME4	ArthralgiaF	earlyRAM	3.57472e-05	1
ME4	earlyRAM	ArthralgiaF	3.57472e-05	1
ME4	ArthralgiaF	RApost	4.05392e-05	0
ME4	RApost	ArthralgiaF	4.05392e-05	0
ME3	RApost	UnArthF	4.70544e-05	0
ME3	UnArthF	RApost	4.70544e-05	0
ME10	RApost	UnArthF	4.70544e-05	0
ME10	UnArthF	RApost	4.70544e-05	0
ME15	RApost	UnArthF	4.70544e-05	0
ME15	UnArthF	RApost	4.70544e-05	0
ME9	NormalF	earlyRAF	4.92024e-05	0
ME9	earlyRAF	NormalF	4.92024e-05	0
ME9	NormalF	RApost	4.97044e-05	0
ME9	RApost	NormalF	4.97044e-05	0
ME3	NormalF	longRAF	5.10502e-05	0
ME3	longRAF	NormalF	5.10502e-05	0
ME11	OAM	longRAF	5.46147e-05	0
ME11	longRAF	OAM	5.46147e-05	0
ME8	OAF	earlyRAF	5.62413e-05	0
ME8	earlyRAF	OAF	5.62413e-05	0
ME12	RApost	longRAM	6.02108e-05	0
ME12	longRAM	RApost	6.02108e-05	0
ME13	ArthralgiaF	RApost	6.03583e-05	0
ME13	RApost	ArthralgiaF	6.03583e-05	0
ME12	NormalF	longRAF	6.26654e-05	0
ME12	longRAF	NormalF	6.26654e-05	0
ME3	UnArthF	earlyRAM	6.73656e-05	0
ME3	earlyRAM	UnArthF	6.73656e-05	0
ME9	NormalF	longRAF	7.2974e-05	0
ME9	longRAF	NormalF	7.2974e-05	0
ME12	NormalM	earlyRAF	7.29959e-05	0
ME12	earlyRAF	NormalM	7.29959e-05	0
ME12	ArthralgiaF	earlyRAF	7.36019e-05	0
ME12	earlyRAF	ArthralgiaF	7.36019e-05	0
ME15	ArthralgiaF	NormalM	7.50539e-05	0
ME15	NormalM	ArthralgiaF	7.50539e-05	0
ME12	ArthralgiaF	OAM	8.22707e-05	0
ME12	OAM	ArthralgiaF	8.22707e-05	0
ME1	ArthralgiaF	earlyRAM	8.8037e-05	0
ME1	earlyRAM	ArthralgiaF	8.8037e-05	0
ME3	NormalM	earlyRAF	8.85812e-05	0
ME3	earlyRAF	NormalM	8.85812e-05	0
ME14	RApost	UnArthF	9.41088e-05	0
ME14	UnArthF	RApost	9.41088e-05	0
ME2	NormalF	RApost	9.50101e-05	0
ME2	RApost	NormalF	9.50101e-05	0
ME12	NormalM	earlyRAM	9.58369e-05	0
ME12	earlyRAM	NormalM	9.58369e-05	0
ME11	OAM	longRAM	0.000108333	0
ME11	longRAM	OAM	0.000108333	0
ME12	ArthralgiaF	longRAF	0.000112228	0
ME12	longRAF	ArthralgiaF	0.000112228	0
ME3	ArthralgiaF	RApost	0.000122518	0
ME3	RApost	ArthralgiaF	0.000122518	0
ME11	NormalF	OAF	0.000130377	0
ME11	OAF	NormalF	0.000130377	0
ME1	earlyRAM	longRAF	0.000144896	0
ME1	longRAF	earlyRAM	0.000144896	0
ME11	RApost	earlyRAM	0.000147362	0
ME11	earlyRAM	RApost	0.000147362	0
ME2	NormalF	earlyRAM	0.000148365	0
ME2	earlyRAM	NormalF	0.000148365	0
ME2	ArthralgiaF	RApost	0.000169364	0
ME2	RApost	ArthralgiaF	0.000169364	0
ME1	NormalM	UnArthF	0.000171999	0
ME1	UnArthF	NormalM	0.000171999	0
ME3	NormalM	UnArthF	0.000171999	0
ME3	UnArthF	NormalM	0.000171999	0
ME5	NormalM	UnArthF	0.000171999	0
ME5	UnArthF	NormalM	0.000171999	0
ME7	NormalM	UnArthF	0.000171999	0
ME7	UnArthF	NormalM	0.000171999	0
ME11	NormalM	UnArthF	0.000171999	0
ME11	UnArthF	NormalM	0.000171999	0
ME13	NormalM	UnArthF	0.000171999	0
ME13	UnArthF	NormalM	0.000171999	0
ME14	NormalM	UnArthF	0.000171999	0
ME14	UnArthF	NormalM	0.000171999	0
ME15	NormalM	UnArthF	0.000171999	0
ME15	UnArthF	NormalM	0.000171999	0
ME8	OAM	longRAM	0.000178868	0
ME8	longRAM	OAM	0.000178868	0
ME5	RApost	longRAM	0.000192694	0
ME5	longRAM	RApost	0.000192694	0
ME13	OAM	earlyRAF	0.000193473	0
ME13	earlyRAF	OAM	0.000193473	0
ME11	OAF	longRAF	0.000225057	0
ME11	longRAF	OAF	0.000225057	0
ME12	ArthralgiaF	RApost	0.000232425	0
ME12	RApost	ArthralgiaF	0.000232425	0
ME4	NormalF	UnArthF	0.000233427	0
ME4	UnArthF	NormalF	0.000233427	0
ME5	NormalF	UnArthF	0.000233427	0
ME5	UnArthF	NormalF	0.000233427	0
ME7	NormalF	UnArthF	0.000233427	0
ME7	UnArthF	NormalF	0.000233427	0
ME11	NormalF	UnArthF	0.000233427	0
ME11	UnArthF	NormalF	0.000233427	0
ME13	NormalF	UnArthF	0.000233427	0
ME13	UnArthF	NormalF	0.000233427	0
ME14	NormalF	UnArthF	0.000233427	0
ME14	UnArthF	NormalF	0.000233427	0
ME15	NormalF	UnArthF	0.000233427	0
ME15	UnArthF	NormalF	0.000233427	0
ME2	NormalM	earlyRAM	0.000237267	0
ME2	earlyRAM	NormalM	0.000237267	0
ME2	NormalM	RApost	0.000237731	0
ME2	RApost	NormalM	0.000237731	0
ME7	ArthralgiaF	earlyRAM	0.00024966	0
ME7	earlyRAM	ArthralgiaF	0.00024966	0
ME12	NormalF	longRAM	0.000254077	0
ME12	longRAM	NormalF	0.000254077	0
ME5	RApost	longRAF	0.000266475	0
ME5	longRAF	RApost	0.000266475	0
ME1	NormalM	longRAM	0.000278966	0
ME1	longRAM	NormalM	0.000278966	0
ME11	ArthralgiaF	NormalF	0.000294855	0
ME11	NormalF	ArthralgiaF	0.000294855	0
ME11	OAM	earlyRAF	0.000297757	0
ME11	earlyRAF	OAM	0.000297757	0
ME9	NormalM	longRAM	0.00032494	0
ME9	longRAM	NormalM	0.00032494	0
ME15	RApost	earlyRAF	0.000349241	0
ME15	earlyRAF	RApost	0.000349241	0
ME1	NormalF	longRAM	0.000351772	0
ME1	longRAM	NormalF	0.000351772	0
ME11	OAM	earlyRAM	0.00035647	0
ME11	earlyRAM	OAM	0.00035647	0
ME11	OAF	earlyRAF	0.000403959	0
ME11	earlyRAF	OAF	0.000403959	0
ME8	OAM	RApost	0.000408287	0
ME8	RApost	OAM	0.000408287	0
ME11	NormalM	OAF	0.000418879	0
ME11	OAF	NormalM	0.000418879	0
ME10	RApost	longRAF	0.000446676	0
ME10	longRAF	RApost	0.000446676	0
ME10	UnArthF	earlyRAM	0.0004884	0
ME10	earlyRAM	UnArthF	0.0004884	0
ME14	UnArthF	earlyRAM	0.0004884	0
ME14	earlyRAM	UnArthF	0.0004884	0
ME3	ArthralgiaF	earlyRAM	0.00049894	0
ME3	earlyRAM	ArthralgiaF	0.00049894	0
ME5	ArthralgiaF	earlyRAM	0.00049894	0
ME5	earlyRAM	ArthralgiaF	0.00049894	0
ME1	RApost	longRAF	0.000534935	0
ME1	longRAF	RApost	0.000534935	0
ME2	earlyRAM	longRAM	0.000539576	0
ME2	longRAM	earlyRAM	0.000539576	0
ME5	RApost	UnArthF	0.000564653	0
ME5	UnArthF	RApost	0.000564653	0
ME13	RApost	earlyRAF	0.000567285	0
ME13	earlyRAF	RApost	0.000567285	0
ME5	ArthralgiaF	OAM	0.000575895	0
ME5	OAM	ArthralgiaF	0.000575895	0
ME13	ArthralgiaF	OAM	0.000575895	0
ME13	OAM	ArthralgiaF	0.000575895	0
ME3	UnArthF	earlyRAF	0.000597679	0
ME3	earlyRAF	UnArthF	0.000597679	0
ME4	ArthralgiaF	longRAF	0.000646453	0
ME4	longRAF	ArthralgiaF	0.000646453	0
ME5	RApost	earlyRAF	0.00071741	0
ME5	earlyRAF	RApost	0.00071741	0
ME13	ArthralgiaF	earlyRAM	0.000765523	0
ME13	earlyRAM	ArthralgiaF	0.000765523	0
ME1	RApost	UnArthF	0.000894034	0
ME1	UnArthF	RApost	0.000894034	0
ME4	ArthralgiaF	longRAM	0.000896646	0
ME4	longRAM	ArthralgiaF	0.000896646	0
ME7	earlyRAF	earlyRAM	0.00091432	0
ME7	earlyRAM	earlyRAF	0.00091432	0
ME11	OAF	UnArthF	0.000933707	0
ME11	UnArthF	OAF	0.000933707	0
ME1	ArthralgiaF	OAM	0.000987248	0
ME1	OAM	ArthralgiaF	0.000987248	0
ME8	ArthralgiaF	OAM	0.000987248	0
ME8	OAM	ArthralgiaF	0.000987248	0
ME11	NormalM	RApost	0.00104341	0
ME11	RApost	NormalM	0.00104341	0
ME6	NormalM	longRAM	0.00116241	0
ME6	longRAM	NormalM	0.00116241	0
ME3	NormalM	OAM	0.00117965	0
ME3	OAM	NormalM	0.00117965	0
ME7	ArthralgiaF	RApost	0.00118284	0
ME7	RApost	ArthralgiaF	0.00118284	0
ME2	NormalM	UnArthF	0.00120399	0
ME2	UnArthF	NormalM	0.00120399	0
ME13	earlyRAF	earlyRAM	0.00124885	0
ME13	earlyRAM	earlyRAF	0.00124885	0
ME12	OAM	RApost	0.00130131	0
ME12	RApost	OAM	0.00130131	0
ME14	earlyRAF	earlyRAM	0.00132778	0
ME14	earlyRAM	earlyRAF	0.00132778	0
ME8	RApost	UnArthF	0.00136458	0
ME8	UnArthF	RApost	0.00136458	0
ME11	RApost	UnArthF	0.00136458	0
ME11	UnArthF	RApost	0.00136458	0
ME7	UnArthF	earlyRAM	0.00139784	0
ME7	earlyRAM	UnArthF	0.00139784	0
ME3	UnArthF	longRAM	0.00148644	0
ME3	longRAM	UnArthF	0.00148644	0
ME5	NormalF	OAF	0.00154991	0
ME5	OAF	NormalF	0.00154991	0
ME3	ArthralgiaF	UnArthF	0.001554	0
ME3	UnArthF	ArthralgiaF	0.001554	0
ME4	ArthralgiaF	UnArthF	0.001554	0
ME4	UnArthF	ArthralgiaF	0.001554	0
ME8	ArthralgiaF	UnArthF	0.001554	0
ME8	UnArthF	ArthralgiaF	0.001554	0
ME10	ArthralgiaF	UnArthF	0.001554	0
ME10	UnArthF	ArthralgiaF	0.001554	0
ME12	ArthralgiaF	UnArthF	0.001554	0
ME12	UnArthF	ArthralgiaF	0.001554	0
ME8	OAM	earlyRAM	0.00158824	0
ME8	earlyRAM	OAM	0.00158824	0
ME11	ArthralgiaF	NormalM	0.00161366	0
ME11	NormalM	ArthralgiaF	0.00161366	0
ME1	NormalF	UnArthF	0.00163399	0
ME1	UnArthF	NormalF	0.00163399	0
ME2	NormalF	UnArthF	0.00163399	0
ME2	UnArthF	NormalF	0.00163399	0
ME3	RApost	longRAM	0.00175919	0
ME3	longRAM	RApost	0.00175919	0
ME15	RApost	longRAM	0.00175919	0
ME15	longRAM	RApost	0.00175919	0
ME8	OAF	longRAM	0.00176333	0
ME8	longRAM	OAF	0.00176333	0
ME10	RApost	longRAM	0.00194175	0
ME10	longRAM	RApost	0.00194175	0
ME3	OAM	UnArthF	0.001998	0
ME3	UnArthF	OAM	0.001998	0
ME11	OAM	UnArthF	0.001998	0
ME11	UnArthF	OAM	0.001998	0
ME9	NormalM	longRAF	0.00200209	0
ME9	longRAF	NormalM	0.00200209	0
ME3	NormalF	longRAM	0.00201446	0
ME3	longRAM	NormalF	0.00201446	0
ME11	OAF	longRAM	0.00201446	0
ME11	longRAM	OAF	0.00201446	0
ME4	NormalM	UnArthF	0.00206398	0
ME4	UnArthF	NormalM	0.00206398	0
ME9	OAM	longRAM	0.00213462	0
ME9	longRAM	OAM	0.00213462	0
ME12	NormalM	longRAF	0.00216349	0
ME12	longRAF	NormalM	0.00216349	0
ME9	ArthralgiaF	NormalM	0.00217031	0
ME9	NormalM	ArthralgiaF	0.00217031	0
ME15	UnArthF	earlyRAM	0.00243372	0
ME15	earlyRAM	UnArthF	0.00243372	0
ME0	ArthralgiaF	OAF	0.00253575	0
ME0	OAF	ArthralgiaF	0.00253575	0
ME9	ArthralgiaF	NormalF	0.00253575	0
ME9	NormalF	ArthralgiaF	0.00253575	0
ME6	NormalM	longRAF	0.00262053	0
ME6	longRAF	NormalM	0.00262053	0
ME5	NormalF	NormalM	0.00274729	0
ME5	NormalM	NormalF	0.00274729	0
ME9	NormalF	UnArthF	0.00280112	0
ME9	UnArthF	NormalF	0.00280112	0
ME7	RApost	UnArthF	0.00282326	0
ME7	UnArthF	RApost	0.00282326	0
ME4	NormalF	OAF	0.00286945	0
ME4	OAF	NormalF	0.00286945	0
ME9	NormalM	earlyRAM	0.00298592	0
ME9	earlyRAM	NormalM	0.00298592	0
ME1	NormalM	RApost	0.0032567	0
ME1	RApost	NormalM	0.0032567	0
ME10	NormalM	UnArthF	0.00326797	0
ME10	UnArthF	NormalM	0.00326797	0
ME3	ArthralgiaF	NormalF	0.00341049	0
ME3	NormalF	ArthralgiaF	0.00341049	0
ME9	ArthralgiaF	OAF	0.00341049	0
ME9	OAF	ArthralgiaF	0.00341049	0
ME3	NormalF	earlyRAF	0.00341504	0
ME3	earlyRAF	NormalF	0.00341504	0
ME1	NormalM	earlyRAF	0.00352853	0
ME1	earlyRAF	NormalM	0.00352853	0
ME4	ArthralgiaF	OAM	0.00370218	0
ME4	OAM	ArthralgiaF	0.00370218	0
ME7	ArthralgiaF	OAM	0.00370218	0
ME7	OAM	ArthralgiaF	0.00370218	0
ME9	NormalM	RApost	0.00371647	0
ME9	RApost	NormalM	0.00371647	0
ME1	NormalF	earlyRAF	0.00372577	0
ME1	earlyRAF	NormalF	0.00372577	0
ME0	ArthralgiaF	NormalM	0.00380273	0
ME0	NormalM	ArthralgiaF	0.00380273	0
ME13	OAM	longRAF	0.00381945	0
ME13	longRAF	OAM	0.00381945	0
ME6	NormalM	earlyRAF	0.00383067	0
ME6	earlyRAF	NormalM	0.00383067	0
ME9	NormalM	earlyRAF	0.00383067	0
ME9	earlyRAF	NormalM	0.00383067	0
ME12	RApost	UnArthF	0.00390551	0
ME12	UnArthF	RApost	0.00390551	0
ME14	RApost	earlyRAF	0.00395085	0
ME14	earlyRAF	RApost	0.00395085	0
ME2	RApost	longRAM	0.00412551	0
ME2	longRAM	RApost	0.00412551	0
ME11	OAF	earlyRAM	0.00430451	0
ME11	earlyRAM	OAF	0.00430451	0
ME5	NormalF	OAM	0.00433437	0
ME5	OAM	NormalF	0.00433437	0
ME1	NormalM	OAM	0.00434905	0
ME1	OAM	NormalM	0.00434905	0
ME7	OAM	earlyRAF	0.00436322	0
ME7	earlyRAF	OAM	0.00436322	0
ME14	OAM	earlyRAF	0.00436322	0
ME14	earlyRAF	OAM	0.00436322	0
ME8	OAM	longRAF	0.00439676	0
ME8	longRAF	OAM	0.00439676	0
ME3	NormalF	UnArthF	0.00443511	0
ME3	UnArthF	NormalF	0.00443511	0
ME10	NormalF	UnArthF	0.00443511	0
ME10	UnArthF	NormalF	0.00443511	0
ME10	UnArthF	earlyRAF	0.00448259	0
ME10	earlyRAF	UnArthF	0.00448259	0
ME14	ArthralgiaF	earlyRAM	0.00476199	0
ME14	earlyRAM	ArthralgiaF	0.00476199	0
ME7	OAM	longRAM	0.00491883	0
ME7	longRAM	OAM	0.00491883	0
ME2	earlyRAM	longRAF	0.00516678	0
ME2	longRAF	earlyRAM	0.00516678	0
ME7	earlyRAM	longRAM	0.00539169	0
ME7	longRAM	earlyRAM	0.00539169	0
ME1	UnArthF	earlyRAM	0.00545661	0
ME1	earlyRAM	UnArthF	0.00545661	0
ME15	OAM	longRAM	0.00574829	0
ME15	longRAM	OAM	0.00574829	0
ME7	RApost	earlyRAF	0.00578902	0
ME7	earlyRAF	RApost	0.00578902	0
ME3	UnArthF	longRAF	0.00588712	0
ME3	longRAF	UnArthF	0.00588712	0
ME3	earlyRAF	longRAF	0.00596498	0
ME3	longRAF	earlyRAF	0.00596498	0
ME15	OAM	earlyRAF	0.00605482	0
ME15	earlyRAF	OAM	0.00605482	0
ME3	OAM	RApost	0.00610896	0
ME3	RApost	OAM	0.00610896	0
ME10	OAM	RApost	0.00610896	0
ME10	RApost	OAM	0.00610896	0
ME14	earlyRAM	longRAF	0.00618278	0
ME14	longRAF	earlyRAM	0.00618278	0
ME6	NormalM	earlyRAM	0.0062573	0
ME6	earlyRAM	NormalM	0.0062573	0
ME12	UnArthF	earlyRAF	0.00651438	0
ME12	earlyRAF	UnArthF	0.00651438	0
ME12	RApost	longRAF	0.00652929	0
ME12	longRAF	RApost	0.00652929	0
ME3	NormalM	OAF	0.00661821	0
ME3	OAF	NormalM	0.00661821	0
ME0	OAF	earlyRAM	0.00665465	0
ME0	earlyRAM	OAF	0.00665465	0
ME15	ArthralgiaM	earlyRAF	0.00672269	0
ME15	earlyRAF	ArthralgiaM	0.00672269	0
ME10	OAF	UnArthF	0.00676937	0
ME10	UnArthF	OAF	0.00676937	0
ME10	RApost	earlyRAF	0.00696399	0
ME10	earlyRAF	RApost	0.00696399	0
ME5	NormalM	RApost	0.00697308	0
ME5	RApost	NormalM	0.00697308	0
ME14	OAM	UnArthF	0.00699301	0
ME14	UnArthF	OAM	0.00699301	0
ME11	ArthralgiaM	longRAM	0.00724638	0
ME11	longRAM	ArthralgiaM	0.00724638	0
ME14	OAM	longRAF	0.00758094	0
ME14	longRAF	OAM	0.00758094	0
ME8	earlyRAF	longRAF	0.00779089	0
ME8	longRAF	earlyRAF	0.00779089	0
ME0	ArthralgiaF	OAM	0.00789798	0
ME0	OAM	ArthralgiaF	0.00789798	0
ME9	ArthralgiaF	OAM	0.00789798	0
ME9	OAM	ArthralgiaF	0.00789798	0
ME14	ArthralgiaF	OAM	0.00789798	0
ME14	OAM	ArthralgiaF	0.00789798	0
ME8	UnArthF	longRAM	0.00802676	0
ME8	longRAM	UnArthF	0.00802676	0
ME7	OAM	longRAF	0.00827797	0
ME7	longRAF	OAM	0.00827797	0
ME3	NormalM	earlyRAM	0.00842196	0
ME3	earlyRAM	NormalM	0.00842196	0
ME8	UnArthF	earlyRAM	0.00857227	0
ME8	earlyRAM	UnArthF	0.00857227	0
ME12	earlyRAF	longRAM	0.00879225	0
ME12	longRAM	earlyRAF	0.00879225	0
ME3	earlyRAM	longRAM	0.00884283	0
ME3	longRAM	earlyRAM	0.00884283	0
ME13	OAM	longRAM	0.00899362	0
ME13	longRAM	OAM	0.00899362	0
ME14	ArthralgiaF	RApost	0.00943572	0
ME14	RApost	ArthralgiaF	0.00943572	0
ME1	ArthralgiaM	RApost	0.00952381	0
ME1	RApost	ArthralgiaM	0.00952381	0
ME3	ArthralgiaM	RApost	0.00952381	0
ME3	RApost	ArthralgiaM	0.00952381	0
ME5	ArthralgiaM	RApost	0.00952381	0
ME5	RApost	ArthralgiaM	0.00952381	0
ME0	OAM	earlyRAM	0.00962416	0
ME0	earlyRAM	OAM	0.00962416	0
ME1	ArthralgiaF	OAF	0.00993661	0
ME1	OAF	ArthralgiaF	0.00993661	0
ME4	ArthralgiaF	OAF	0.00993661	0
ME4	OAF	ArthralgiaF	0.00993661	0
ME9	OAM	RApost	0.0100905	0
ME9	RApost	OAM	0.0100905	0
ME13	NormalF	OAF	0.0101686	0
ME13	OAF	NormalF	0.0101686	0
ME9	NormalM	UnArthF	0.0103199	0
ME9	UnArthF	NormalM	0.0103199	0
ME12	NormalM	longRAM	0.0105504	0
ME12	longRAM	NormalM	0.0105504	0
ME6	NormalM	OAM	0.0105753	0
ME6	OAM	NormalM	0.0105753	0
ME2	UnArthF	earlyRAM	0.0105764	0
ME2	earlyRAM	UnArthF	0.0105764	0
ME13	NormalM	OAF	0.010699	0
ME13	OAF	NormalM	0.010699	0
ME9	OAM	earlyRAM	0.0109727	0
ME9	earlyRAM	OAM	0.0109727	0
ME1	NormalF	RApost	0.0111009	0
ME1	RApost	NormalF	0.0111009	0
ME12	OAF	RApost	0.0111009	0
ME12	RApost	OAF	0.0111009	0
ME1	NormalF	OAM	0.0111334	0
ME1	OAM	NormalF	0.0111334	0
ME3	NormalF	OAM	0.0111334	0
ME3	OAM	NormalF	0.0111334	0
ME15	NormalF	OAM	0.0111334	0
ME15	OAM	NormalF	0.0111334	0
ME1	ArthralgiaF	longRAM	0.0115751	0
ME1	longRAM	ArthralgiaF	0.0115751	0
ME14	earlyRAM	longRAM	0.0115783	0
ME14	longRAM	earlyRAM	0.0115783	0
ME7	OAM	UnArthF	0.011988	0
ME7	UnArthF	OAM	0.011988	0
ME10	OAM	UnArthF	0.011988	0
ME10	UnArthF	OAM	0.011988	0
ME15	OAM	UnArthF	0.011988	0
ME15	UnArthF	OAM	0.011988	0
ME2	earlyRAF	earlyRAM	0.0122827	0
ME2	earlyRAM	earlyRAF	0.0122827	0
ME1	ArthralgiaM	earlyRAM	0.0123077	0
ME1	earlyRAM	ArthralgiaM	0.0123077	0
ME0	OAF	longRAF	0.0130096	0
ME0	longRAF	OAF	0.0130096	0
ME9	OAM	longRAF	0.0132366	0
ME9	longRAF	OAM	0.0132366	0
ME7	RApost	longRAM	0.0133562	0
ME7	longRAM	RApost	0.0133562	0
ME0	OAF	earlyRAF	0.0133611	0
ME0	earlyRAF	OAF	0.0133611	0
ME5	OAM	longRAM	0.0136782	0
ME5	longRAM	OAM	0.0136782	0
ME14	OAM	longRAM	0.0136782	0
ME14	longRAM	OAM	0.0136782	0
ME7	earlyRAM	longRAF	0.0141401	0
ME7	longRAF	earlyRAM	0.0141401	0
ME1	ArthralgiaM	longRAM	0.0144928	0
ME1	longRAM	ArthralgiaM	0.0144928	0
ME1	ArthralgiaF	earlyRAF	0.0149088	0
ME1	earlyRAF	ArthralgiaF	0.0149088	0
ME2	RApost	UnArthF	0.0152456	0
ME2	UnArthF	RApost	0.0152456	0
ME3	NormalM	RApost	0.015521	0
ME3	RApost	NormalM	0.015521	0
ME9	ArthralgiaF	RApost	0.0157562	0
ME9	RApost	ArthralgiaF	0.0157562	0
ME8	OAF	RApost	0.0157656	0
ME8	RApost	OAF	0.0157656	0
ME13	ArthralgiaF	OAF	0.0159222	0
ME13	OAF	ArthralgiaF	0.0159222	0
ME1	ArthralgiaM	NormalM	0.0166667	0
ME1	NormalM	ArthralgiaM	0.0166667	0
ME3	ArthralgiaM	NormalM	0.0166667	0
ME3	NormalM	ArthralgiaM	0.0166667	0
ME4	ArthralgiaM	NormalM	0.0166667	0
ME4	NormalM	ArthralgiaM	0.0166667	0
ME5	ArthralgiaM	NormalM	0.0166667	0
ME5	NormalM	ArthralgiaM	0.0166667	0
ME7	ArthralgiaM	NormalM	0.0166667	0
ME7	NormalM	ArthralgiaM	0.0166667	0
ME12	ArthralgiaM	NormalM	0.0166667	0
ME12	NormalM	ArthralgiaM	0.0166667	0
ME13	ArthralgiaM	NormalM	0.0166667	0
ME13	NormalM	ArthralgiaM	0.0166667	0
ME14	ArthralgiaM	NormalM	0.0166667	0
ME14	NormalM	ArthralgiaM	0.0166667	0
ME4	NormalM	OAF	0.0167544	0
ME4	OAF	NormalM	0.0167544	0
ME15	OAM	longRAF	0.016925	0
ME15	longRAF	OAM	0.016925	0
ME8	earlyRAF	earlyRAM	0.0170414	0
ME8	earlyRAM	earlyRAF	0.0170414	0
ME11	ArthralgiaM	longRAF	0.0171156	0
ME11	longRAF	ArthralgiaM	0.0171156	0
ME1	earlyRAF	longRAF	0.0172538	0
ME1	longRAF	earlyRAF	0.0172538	0
ME14	RApost	longRAF	0.0176578	0
ME14	longRAF	RApost	0.0176578	0
ME12	OAM	earlyRAF	0.018255	0
ME12	earlyRAF	OAM	0.018255	0
ME0	OAM	longRAF	0.0183409	0
ME0	longRAF	OAM	0.0183409	0
ME10	RApost	earlyRAM	0.0183849	0
ME10	earlyRAM	RApost	0.0183849	0
ME5	OAM	UnArthF	0.018981	0
ME5	UnArthF	OAM	0.018981	0
ME13	OAM	UnArthF	0.018981	0
ME13	UnArthF	OAM	0.018981	0
ME1	ArthralgiaM	NormalF	0.0190476	0
ME1	NormalF	ArthralgiaM	0.0190476	0
ME4	ArthralgiaM	NormalF	0.0190476	0
ME4	NormalF	ArthralgiaM	0.0190476	0
ME5	ArthralgiaM	NormalF	0.0190476	0
ME5	NormalF	ArthralgiaM	0.0190476	0
ME7	ArthralgiaM	NormalF	0.0190476	0
ME7	NormalF	ArthralgiaM	0.0190476	0
ME12	ArthralgiaM	NormalF	0.0190476	0
ME12	NormalF	ArthralgiaM	0.0190476	0
ME13	ArthralgiaM	NormalF	0.0190476	0
ME13	ArthralgiaM	RApost	0.0190476	0
ME13	NormalF	ArthralgiaM	0.0190476	0
ME13	RApost	ArthralgiaM	0.0190476	0
ME14	ArthralgiaM	NormalF	0.0190476	0
ME14	NormalF	ArthralgiaM	0.0190476	0
ME15	NormalF	OAF	0.0190987	0
ME15	OAF	NormalF	0.0190987	0
ME13	OAF	earlyRAF	0.0190998	0
ME13	earlyRAF	OAF	0.0190998	0
ME12	NormalF	UnArthF	0.0193744	0
ME12	UnArthF	NormalF	0.0193744	0
ME0	OAM	earlyRAF	0.0195743	0
ME0	earlyRAF	OAM	0.0195743	0
ME9	OAM	earlyRAF	0.0195743	0
ME9	earlyRAF	OAM	0.0195743	0
ME6	ArthralgiaF	NormalM	0.0196516	0
ME6	NormalM	ArthralgiaF	0.0196516	0
ME0	OAF	RApost	0.0197239	0
ME0	RApost	OAF	0.0197239	0
ME2	ArthralgiaF	OAF	0.0198929	0
ME2	OAF	ArthralgiaF	0.0198929	0
ME3	OAM	earlyRAM	0.020357	0
ME3	earlyRAM	OAM	0.020357	0
ME12	RApost	earlyRAF	0.0204277	0
ME12	earlyRAF	RApost	0.0204277	0
ME6	RApost	longRAM	0.0209879	0
ME6	longRAM	RApost	0.0209879	0
ME15	RApost	longRAF	0.0211553	0
ME15	longRAF	RApost	0.0211553	0
ME5	earlyRAM	longRAF	0.0212674	0
ME5	longRAF	earlyRAM	0.0212674	0
ME15	earlyRAM	longRAM	0.0215605	0
ME15	longRAM	earlyRAM	0.0215605	0
ME10	OAF	RApost	0.0219983	0
ME10	RApost	OAF	0.0219983	0
ME12	NormalF	OAF	0.0221499	0
ME12	OAF	NormalF	0.0221499	0
ME14	NormalF	OAF	0.0221499	0
ME14	OAF	NormalF	0.0221499	0
ME11	ArthralgiaF	longRAF	0.0221716	0
ME11	longRAF	ArthralgiaF	0.0221716	0
ME5	OAM	longRAF	0.0223426	0
ME5	longRAF	OAM	0.0223426	0
ME5	UnArthF	earlyRAM	0.0226685	0
ME5	earlyRAM	UnArthF	0.0226685	0
ME12	UnArthF	earlyRAM	0.0226685	0
ME12	earlyRAM	UnArthF	0.0226685	0
ME12	RApost	earlyRAM	0.0241321	0
ME12	earlyRAM	RApost	0.0241321	0
ME14	UnArthF	earlyRAF	0.024202	0
ME14	earlyRAF	UnArthF	0.024202	0
ME11	ArthralgiaF	earlyRAF	0.0242224	0
ME11	earlyRAF	ArthralgiaF	0.0242224	0
ME2	ArthralgiaF	earlyRAF	0.0242667	0
ME2	earlyRAF	ArthralgiaF	0.0242667	0
ME8	ArthralgiaF	OAF	0.0246105	0
ME8	OAF	ArthralgiaF	0.0246105	0
ME3	ArthralgiaM	earlyRAM	0.0246154	0
ME3	earlyRAM	ArthralgiaM	0.0246154	0
ME11	ArthralgiaM	earlyRAM	0.0246154	0
ME11	earlyRAM	ArthralgiaM	0.0246154	0
ME10	UnArthF	longRAF	0.0248322	0
ME10	longRAF	UnArthF	0.0248322	0
ME15	ArthralgiaF	RApost	0.0252667	0
ME15	RApost	ArthralgiaF	0.0252667	0
ME5	RApost	earlyRAM	0.0257859	0
ME5	earlyRAM	RApost	0.0257859	0
ME9	ArthralgiaF	earlyRAM	0.0257949	0
ME9	earlyRAM	ArthralgiaF	0.0257949	0
ME12	earlyRAM	longRAM	0.0261053	0
ME12	longRAM	earlyRAM	0.0261053	0
ME0	NormalM	longRAF	0.0261761	0
ME0	longRAF	NormalM	0.0261761	0
ME9	OAF	longRAM	0.0262019	0
ME9	longRAM	OAF	0.0262019	0
ME2	OAF	UnArthF	0.0263772	0
ME2	UnArthF	OAF	0.0263772	0
ME3	OAF	UnArthF	0.0263772	0
ME3	UnArthF	OAF	0.0263772	0
ME2	RApost	longRAF	0.0271921	0
ME2	longRAF	RApost	0.0271921	0
ME3	OAF	RApost	0.0272114	0
ME3	RApost	OAF	0.0272114	0
ME8	OAF	earlyRAM	0.0279095	0
ME8	earlyRAM	OAF	0.0279095	0
ME0	OAM	RApost	0.0284295	0
ME0	RApost	OAM	0.0284295	0
ME1	OAM	UnArthF	0.028971	0
ME1	UnArthF	OAM	0.028971	0
ME15	ArthralgiaM	longRAM	0.0289855	0
ME15	longRAM	ArthralgiaM	0.0289855	0
ME10	ArthralgiaF	RApost	0.0293224	0
ME10	RApost	ArthralgiaF	0.0293224	0
ME5	earlyRAM	longRAM	0.0293413	0
ME5	longRAM	earlyRAM	0.0293413	0
ME13	earlyRAM	longRAF	0.0294208	0
ME13	longRAF	earlyRAM	0.0294208	0
ME7	NormalF	OAF	0.0294758	0
ME7	OAF	NormalF	0.0294758	0
ME2	ArthralgiaF	longRAF	0.0295099	0
ME2	longRAF	ArthralgiaF	0.0295099	0
ME11	ArthralgiaF	UnArthF	0.029526	0
ME11	UnArthF	ArthralgiaF	0.029526	0
ME7	NormalF	OAM	0.0303928	0
ME7	OAM	NormalF	0.0303928	0
ME0	NormalM	earlyRAM	0.0316218	0
ME0	earlyRAM	NormalM	0.0316218	0
ME8	longRAF	longRAM	0.0316953	0
ME8	longRAM	longRAF	0.0316953	0
ME8	OAF	longRAF	0.0318776	0
ME8	longRAF	OAF	0.0318776	0
ME14	UnArthF	longRAF	0.0321933	0
ME14	longRAF	UnArthF	0.0321933	0
ME9	NormalF	NormalM	0.033154	0
ME9	NormalM	NormalF	0.033154	0
ME1	earlyRAM	longRAM	0.0348242	0
ME1	longRAM	earlyRAM	0.0348242	0
ME3	RApost	earlyRAF	0.0357268	0
ME3	earlyRAF	RApost	0.0357268	0
ME11	ArthralgiaM	earlyRAF	0.0360272	0
ME11	earlyRAF	ArthralgiaM	0.0360272	0
ME1	ArthralgiaM	OAM	0.0363636	0
ME1	OAM	ArthralgiaM	0.0363636	0
ME5	ArthralgiaM	OAM	0.0363636	0
ME5	OAM	ArthralgiaM	0.0363636	0
ME13	ArthralgiaM	OAM	0.0363636	0
ME13	OAM	ArthralgiaM	0.0363636	0
ME13	NormalF	OAM	0.0364159	0
ME13	OAM	NormalF	0.0364159	0
ME5	ArthralgiaM	earlyRAM	0.0369231	0
ME5	earlyRAM	ArthralgiaM	0.0369231	0
ME13	OAM	RApost	0.0370566	0
ME13	RApost	OAM	0.0370566	0
ME6	NormalF	longRAM	0.0376259	0
ME6	longRAM	NormalF	0.0376259	0
ME1	NormalM	OAF	0.0376598	0
ME1	OAF	NormalM	0.0376598	0
ME1	ArthralgiaM	OAF	0.0380952	0
ME1	OAF	ArthralgiaM	0.0380952	0
ME3	ArthralgiaM	NormalF	0.0380952	0
ME3	NormalF	ArthralgiaM	0.0380952	0
ME5	OAM	earlyRAF	0.0384404	0
ME5	earlyRAF	OAM	0.0384404	0
ME3	NormalF	OAF	0.0386945	0
ME3	OAF	NormalF	0.0386945	0
ME8	NormalF	OAF	0.0386945	0
ME8	OAF	NormalF	0.0386945	0
ME1	OAF	longRAF	0.0392505	0
ME1	longRAF	OAF	0.0392505	0
ME12	OAM	earlyRAM	0.0396183	0
ME12	earlyRAM	OAM	0.0396183	0
ME1	ArthralgiaM	earlyRAF	0.0403361	0
ME1	earlyRAF	ArthralgiaM	0.0403361	0
ME14	RApost	longRAM	0.0418451	0
ME14	longRAM	RApost	0.0418451	0
ME9	OAM	UnArthF	0.041958	0
ME9	UnArthF	OAM	0.041958	0
ME3	OAF	earlyRAM	0.0422436	0
ME3	earlyRAM	OAF	0.0422436	0
ME7	NormalM	OAF	0.0426527	0
ME7	OAF	NormalM	0.0426527	0
ME8	RApost	earlyRAF	0.0432283	0
ME8	earlyRAF	RApost	0.0432283	0
ME4	NormalF	OAM	0.0433758	0
ME4	OAM	NormalF	0.0433758	0
ME7	RApost	longRAF	0.0438162	0
ME7	longRAF	RApost	0.0438162	0
ME1	ArthralgiaF	ArthralgiaM	0.0444444	0
ME1	ArthralgiaM	ArthralgiaF	0.0444444	0
ME15	ArthralgiaF	ArthralgiaM	0.0444444	0
ME15	ArthralgiaM	ArthralgiaF	0.0444444	0
ME15	UnArthF	earlyRAF	0.0445111	0
ME15	earlyRAF	UnArthF	0.0445111	0
ME10	UnArthF	longRAM	0.0468475	0
ME10	longRAM	UnArthF	0.0468475	0
ME13	ArthralgiaF	longRAF	0.0469614	0
ME13	longRAF	ArthralgiaF	0.0469614	0
ME15	earlyRAF	earlyRAM	0.0495532	0
ME15	earlyRAM	earlyRAF	0.0495532	0
ME1	NormalF	OAF	0.0501402	0
ME1	OAF	NormalF	0.0501402	0
ME8	UnArthF	longRAF	0.0501828	0
ME8	longRAF	UnArthF	0.0501828	0
ME13	ArthralgiaF	longRAM	0.0502214	0
ME13	longRAM	ArthralgiaF	0.0502214	0
ME13	RApost	longRAF	0.050233	0
ME13	longRAF	RApost	0.050233	0
ME10	ArthralgiaM	longRAF	0.0503827	0
ME10	longRAF	ArthralgiaM	0.0503827	0
ME8	RApost	longRAM	0.0507188	0
ME8	longRAM	RApost	0.0507188	0
ME13	OAM	earlyRAM	0.0537305	0
ME13	earlyRAM	OAM	0.0537305	0
ME8	earlyRAM	longRAM	0.0537549	0
ME8	longRAM	earlyRAM	0.0537549	0
ME1	RApost	longRAM	0.053998	0
ME1	longRAM	RApost	0.053998	0
ME13	ArthralgiaM	earlyRAM	0.0553846	0
ME13	earlyRAM	ArthralgiaM	0.0553846	0
ME2	UnArthF	earlyRAF	0.0556359	0
ME2	earlyRAF	UnArthF	0.0556359	0
ME6	NormalF	earlyRAF	0.0563568	0
ME6	earlyRAF	NormalF	0.0563568	0
ME9	NormalF	OAF	0.0568071	0
ME9	OAF	NormalF	0.0568071	0
ME14	ArthralgiaM	RApost	0.0571429	0
ME14	RApost	ArthralgiaM	0.0571429	0
ME15	ArthralgiaM	RApost	0.0571429	0
ME15	RApost	ArthralgiaM	0.0571429	0
ME2	OAF	longRAM	0.0573765	0
ME2	longRAM	OAF	0.0573765	0
ME0	ArthralgiaF	earlyRAF	0.0575038	0
ME0	earlyRAF	ArthralgiaF	0.0575038	0
ME8	UnArthM	earlyRAF	0.0588235	0
ME8	earlyRAF	UnArthM	0.0588235	0
ME15	OAF	UnArthF	0.0592904	0
ME15	UnArthF	OAF	0.0592904	0
ME11	NormalF	OAM	0.060468	0
ME11	OAM	NormalF	0.060468	0
ME2	RApost	earlyRAF	0.0621532	0
ME2	earlyRAF	RApost	0.0621532	0
ME13	RApost	UnArthF	0.0631941	0
ME13	UnArthF	RApost	0.0631941	0
ME10	NormalF	longRAF	0.0633679	0
ME10	longRAF	NormalF	0.0633679	0
ME15	ArthralgiaF	UnArthF	0.0652681	0
ME15	UnArthF	ArthralgiaF	0.0652681	0
ME0	ArthralgiaF	RApost	0.0661978	0
ME0	RApost	ArthralgiaF	0.0661978	0
ME1	OAM	longRAF	0.0680574	0
ME1	longRAF	OAM	0.0680574	0
ME15	UnArthF	longRAF	0.0694314	0
ME15	longRAF	UnArthF	0.0694314	0
ME6	NormalM	UnArthF	0.0700034	0
ME6	UnArthF	NormalM	0.0700034	0
ME0	OAM	longRAM	0.0704068	0
ME0	longRAM	OAM	0.0704068	0
ME11	ArthralgiaF	longRAM	0.0704311	0
ME11	longRAM	ArthralgiaF	0.0704311	0
ME2	OAF	longRAF	0.0705477	0
ME2	longRAF	OAF	0.0705477	0
ME6	NormalF	OAM	0.0707973	0
ME6	OAM	NormalF	0.0707973	0
ME1	NormalF	earlyRAM	0.0719313	0
ME1	earlyRAM	NormalF	0.0719313	0
ME9	ArthralgiaF	longRAF	0.0723849	0
ME9	longRAF	ArthralgiaF	0.0723849	0
ME10	ArthralgiaM	OAM	0.0727273	0
ME10	OAM	ArthralgiaM	0.0727273	0
ME12	ArthralgiaM	OAM	0.0727273	0
ME12	OAM	ArthralgiaM	0.0727273	0
ME15	ArthralgiaM	longRAF	0.0730894	0
ME15	longRAF	ArthralgiaM	0.0730894	0
ME14	ArthralgiaM	earlyRAM	0.0738462	0
ME14	earlyRAM	ArthralgiaM	0.0738462	0
ME13	OAF	longRAF	0.0743804	0
ME13	longRAF	OAF	0.0743804	0
ME15	ArthralgiaF	OAM	0.074455	0
ME15	OAM	ArthralgiaF	0.074455	0
ME15	ArthralgiaM	earlyRAM	0.0749994	0
ME15	earlyRAM	ArthralgiaM	0.0749994	0
ME1	OAF	UnArthF	0.0753968	0
ME1	UnArthF	OAF	0.0753968	0
ME10	earlyRAM	longRAF	0.0756477	0
ME10	longRAF	earlyRAM	0.0756477	0
ME6	RApost	earlyRAM	0.0760617	0
ME6	earlyRAM	RApost	0.0760617	0
ME7	UnArthF	earlyRAF	0.076212	0
ME7	earlyRAF	UnArthF	0.076212	0
ME6	NormalF	longRAF	0.0763597	0
ME6	longRAF	NormalF	0.0763597	0
ME9	OAF	longRAF	0.0763597	0
ME9	longRAF	OAF	0.0763597	0
ME3	NormalF	earlyRAM	0.0772756	0
ME3	earlyRAM	NormalF	0.0772756	0
ME6	NormalF	earlyRAM	0.0772756	0
ME6	earlyRAM	NormalF	0.0772756	0
ME11	ArthralgiaF	earlyRAM	0.0777477	0
ME11	earlyRAM	ArthralgiaF	0.0777477	0
ME2	UnArthF	longRAF	0.0793617	0
ME2	longRAF	UnArthF	0.0793617	0
ME5	earlyRAF	earlyRAM	0.0794258	0
ME5	earlyRAM	earlyRAF	0.0794258	0
ME2	UnArthM	earlyRAM	0.08	0
ME2	earlyRAM	UnArthM	0.08	0
ME3	UnArthM	earlyRAM	0.08	0
ME3	earlyRAM	UnArthM	0.08	0
ME2	NormalF	OAF	0.0811401	0
ME2	OAF	NormalF	0.0811401	0
ME12	earlyRAF	longRAF	0.0812803	0
ME12	longRAF	earlyRAF	0.0812803	0
ME13	NormalM	OAM	0.0831875	0
ME13	OAM	NormalM	0.0831875	0
ME6	NormalM	RApost	0.0835937	0
ME6	RApost	NormalM	0.0835937	0
ME11	earlyRAF	longRAM	0.0842321	0
ME11	longRAM	earlyRAF	0.0842321	0
ME15	OAM	earlyRAM	0.0857776	0
ME15	earlyRAM	OAM	0.0857776	0
ME10	ArthralgiaM	longRAM	0.0869565	0
ME10	longRAM	ArthralgiaM	0.0869565	0
ME15	OAF	earlyRAF	0.0878148	0
ME15	earlyRAF	OAF	0.0878148	0
ME6	ArthralgiaF	ArthralgiaM	0.0888889	0
ME6	ArthralgiaM	ArthralgiaF	0.0888889	0
ME11	ArthralgiaF	ArthralgiaM	0.0888889	0
ME11	ArthralgiaM	ArthralgiaF	0.0888889	0
ME13	UnArthF	earlyRAM	0.0889563	0
ME13	earlyRAM	UnArthF	0.0889563	0
ME5	ArthralgiaF	OAF	0.0890461	0
ME5	OAF	ArthralgiaF	0.0890461	0
ME11	earlyRAF	longRAF	0.0906216	0
ME11	longRAF	earlyRAF	0.0906216	0
ME15	OAF	longRAM	0.0912771	0
ME15	longRAM	OAF	0.0912771	0
ME3	earlyRAF	earlyRAM	0.0913538	0
ME3	earlyRAM	earlyRAF	0.0913538	0
ME10	NormalM	longRAF	0.0928237	0
ME10	longRAF	NormalM	0.0928237	0
ME0	ArthralgiaF	UnArthF	0.0932401	0
ME0	UnArthF	ArthralgiaF	0.0932401	0
ME9	ArthralgiaF	UnArthF	0.0932401	0
ME9	UnArthF	ArthralgiaF	0.0932401	0
ME6	NormalM	OAF	0.094479	0
ME6	OAF	NormalM	0.094479	0
ME6	ArthralgiaF	RApost	0.0949148	0
ME6	RApost	ArthralgiaF	0.0949148	0
ME1	ArthralgiaM	UnArthF	0.0952381	0
ME1	UnArthF	ArthralgiaM	0.0952381	0
ME7	ArthralgiaM	UnArthF	0.0952381	0
ME7	UnArthF	ArthralgiaM	0.0952381	0
ME10	ArthralgiaM	UnArthF	0.0952381	0
ME10	UnArthF	ArthralgiaM	0.0952381	0
ME11	ArthralgiaM	UnArthF	0.0952381	0
ME11	UnArthF	ArthralgiaM	0.0952381	0
ME12	ArthralgiaM	UnArthF	0.0952381	0
ME12	UnArthF	ArthralgiaM	0.0952381	0
ME15	ArthralgiaM	UnArthF	0.0952381	0
ME15	UnArthF	ArthralgiaM	0.0952381	0
ME2	NormalF	OAM	0.0955571	0
ME2	OAM	NormalF	0.0955571	0
ME0	NormalM	earlyRAF	0.0965959	0
ME0	earlyRAF	NormalM	0.0965959	0
ME1	ArthralgiaM	longRAF	0.0967679	0
ME1	longRAF	ArthralgiaM	0.0967679	0
ME10	earlyRAM	longRAM	0.0971427	0
ME10	longRAM	earlyRAM	0.0971427	0
ME0	OAF	longRAM	0.0982003	0
ME0	longRAM	OAF	0.0982003	0
ME5	OAF	longRAM	0.0982003	0
ME5	longRAM	OAF	0.0982003	0
ME6	ArthralgiaM	earlyRAM	0.0984615	0
ME6	earlyRAM	ArthralgiaM	0.0984615	0
ME10	ArthralgiaM	earlyRAM	0.0984615	0
ME10	earlyRAM	ArthralgiaM	0.0984615	0
ME11	UnArthF	longRAM	0.0992196	0
ME11	longRAM	UnArthF	0.0992196	0
ME1	RApost	UnArthM	0.1	0
ME1	UnArthM	RApost	0.1	0
ME2	RApost	UnArthM	0.1	0
ME2	UnArthM	RApost	0.1	0
ME3	RApost	UnArthM	0.1	0
ME3	UnArthM	RApost	0.1	0
ME5	RApost	UnArthM	0.1	0
ME5	UnArthM	RApost	0.1	0
ME10	RApost	UnArthM	0.1	0
ME10	UnArthM	RApost	0.1	0
ME14	RApost	UnArthM	0.1	0
ME14	UnArthM	RApost	0.1	0
ME10	ArthralgiaM	earlyRAF	0.10084	0
ME10	earlyRAF	ArthralgiaM	0.10084	0
ME7	ArthralgiaF	earlyRAF	0.104303	0
ME7	earlyRAF	ArthralgiaF	0.104303	0
ME5	NormalM	OAF	0.104758	0
ME5	OAF	NormalM	0.104758	0
ME15	NormalF	NormalM	0.104758	0
ME15	NormalM	NormalF	0.104758	0
ME6	OAM	RApost	0.105394	0
ME6	RApost	OAM	0.105394	0
ME1	NormalM	earlyRAM	0.106056	0
ME1	earlyRAM	NormalM	0.106056	0
ME6	NormalF	RApost	0.107804	0
ME6	RApost	NormalF	0.107804	0
ME15	OAF	longRAF	0.10884	0
ME15	longRAF	OAF	0.10884	0
ME5	NormalM	OAM	0.109301	0
ME5	OAM	NormalM	0.109301	0
ME7	NormalM	OAM	0.109301	0
ME7	OAM	NormalM	0.109301	0
ME14	NormalF	OAM	0.110181	0
ME14	OAM	NormalF	0.110181	0
ME1	longRAF	longRAM	0.111289	0
ME1	longRAM	longRAF	0.111289	0
ME1	UnArthF	earlyRAF	0.112013	0
ME1	earlyRAF	UnArthF	0.112013	0
ME5	OAF	earlyRAF	0.113593	0
ME5	earlyRAF	OAF	0.113593	0
ME10	ArthralgiaM	OAF	0.114286	0
ME10	OAF	ArthralgiaM	0.114286	0
ME11	ArthralgiaM	OAF	0.114286	0
ME11	OAF	ArthralgiaM	0.114286	0
ME15	ArthralgiaM	NormalF	0.114286	0
ME15	NormalF	ArthralgiaM	0.114286	0
ME4	NormalF	NormalM	0.115874	0
ME4	NormalM	NormalF	0.115874	0
ME6	ArthralgiaM	longRAM	0.115942	0
ME6	longRAM	ArthralgiaM	0.115942	0
ME12	ArthralgiaM	longRAM	0.115942	0
ME12	longRAM	ArthralgiaM	0.115942	0
ME14	OAF	UnArthF	0.11718	0
ME14	UnArthF	OAF	0.11718	0
ME2	ArthralgiaF	longRAM	0.117617	0
ME2	longRAM	ArthralgiaF	0.117617	0
ME2	UnArthM	earlyRAF	0.117647	0
ME2	earlyRAF	UnArthM	0.117647	0
ME3	UnArthM	earlyRAF	0.117647	0
ME3	earlyRAF	UnArthM	0.117647	0
ME6	ArthralgiaM	longRAF	0.118271	0
ME6	longRAF	ArthralgiaM	0.118271	0
ME6	longRAF	longRAM	0.119438	0
ME6	longRAM	longRAF	0.119438	0
ME9	ArthralgiaF	earlyRAF	0.119607	0
ME9	earlyRAF	ArthralgiaF	0.119607	0
ME7	ArthralgiaF	OAF	0.121254	0
ME7	OAF	ArthralgiaF	0.121254	0
ME10	NormalF	longRAM	0.121422	0
ME10	longRAM	NormalF	0.121422	0
ME2	UnArthM	longRAF	0.12236	0
ME2	longRAF	UnArthM	0.12236	0
ME0	NormalM	RApost	0.122712	0
ME0	RApost	NormalM	0.122712	0
ME4	NormalM	OAM	0.124483	0
ME4	OAM	NormalM	0.124483	0
ME2	OAF	earlyRAF	0.125394	0
ME2	earlyRAF	OAF	0.125394	0
ME3	NormalF	RApost	0.126104	0
ME3	RApost	NormalF	0.126104	0
ME10	NormalF	OAM	0.126416	0
ME10	OAM	NormalF	0.126416	0
ME12	NormalF	OAM	0.126416	0
ME12	OAM	NormalF	0.126416	0
ME14	ArthralgiaF	UnArthF	0.127428	0
ME14	UnArthF	ArthralgiaF	0.127428	0
ME6	RApost	longRAF	0.127524	0
ME6	longRAF	RApost	0.127524	0
ME12	NormalF	NormalM	0.127859	0
ME12	NormalM	NormalF	0.127859	0
ME14	NormalM	OAF	0.127859	0
ME14	OAF	NormalM	0.127859	0
ME0	ArthralgiaF	longRAM	0.129382	0
ME0	longRAM	ArthralgiaF	0.129382	0
ME7	ArthralgiaF	longRAF	0.130597	0
ME7	longRAF	ArthralgiaF	0.130597	0
ME15	earlyRAM	longRAF	0.131299	0
ME15	longRAF	earlyRAM	0.131299	0
ME10	NormalM	RApost	0.131978	0
ME10	RApost	NormalM	0.131978	0
ME10	NormalM	longRAM	0.132628	0
ME10	longRAM	NormalM	0.132628	0
ME0	NormalM	UnArthM	0.133333	0
ME0	UnArthM	NormalM	0.133333	0
ME1	NormalM	UnArthM	0.133333	0
ME1	UnArthM	NormalM	0.133333	0
ME2	NormalM	UnArthM	0.133333	0
ME2	UnArthM	NormalM	0.133333	0
ME3	NormalM	UnArthM	0.133333	0
ME3	UnArthM	NormalM	0.133333	0
ME5	NormalM	UnArthM	0.133333	0
ME5	UnArthM	NormalM	0.133333	0
ME6	NormalM	UnArthM	0.133333	0
ME6	UnArthM	NormalM	0.133333	0
ME7	NormalM	UnArthM	0.133333	0
ME7	UnArthM	NormalM	0.133333	0
ME9	NormalM	UnArthM	0.133333	0
ME9	UnArthM	NormalM	0.133333	0
ME11	NormalM	UnArthM	0.133333	0
ME11	UnArthM	NormalM	0.133333	0
ME13	NormalM	UnArthM	0.133333	0
ME13	UnArthM	NormalM	0.133333	0
ME14	NormalM	UnArthM	0.133333	0
ME14	UnArthM	NormalM	0.133333	0
ME15	NormalM	UnArthM	0.133333	0
ME15	UnArthM	NormalM	0.133333	0
ME12	ArthralgiaM	longRAF	0.134575	0
ME12	longRAF	ArthralgiaM	0.134575	0
ME11	UnArthF	longRAF	0.136434	0
ME11	longRAF	UnArthF	0.136434	0
ME4	OAM	longRAF	0.137959	0
ME4	longRAF	OAM	0.137959	0
ME12	OAM	longRAF	0.137959	0
ME12	longRAF	OAM	0.137959	0
ME1	earlyRAF	earlyRAM	0.140075	0
ME1	earlyRAM	earlyRAF	0.140075	0
ME0	ArthralgiaF	NormalF	0.140253	0
ME0	NormalF	ArthralgiaF	0.140253	0
ME15	NormalM	OAM	0.141164	0
ME15	OAM	NormalM	0.141164	0
ME3	ArthralgiaM	earlyRAF	0.141176	0
ME3	earlyRAF	ArthralgiaM	0.141176	0
ME4	ArthralgiaM	earlyRAF	0.141176	0
ME4	earlyRAF	ArthralgiaM	0.141176	0
ME6	ArthralgiaM	earlyRAF	0.141176	0
ME6	earlyRAF	ArthralgiaM	0.141176	0
ME7	UnArthF	longRAF	0.141887	0
ME7	longRAF	UnArthF	0.141887	0
ME1	NormalF	UnArthM	0.142857	0
ME1	UnArthM	NormalF	0.142857	0
ME2	NormalF	UnArthM	0.142857	0
ME2	OAF	UnArthM	0.142857	0
ME2	UnArthM	NormalF	0.142857	0
ME2	UnArthM	OAF	0.142857	0
ME4	NormalF	UnArthM	0.142857	0
ME4	UnArthM	NormalF	0.142857	0
ME5	NormalF	UnArthM	0.142857	0
ME5	UnArthM	NormalF	0.142857	0
ME7	NormalF	UnArthM	0.142857	0
ME7	UnArthM	NormalF	0.142857	0
ME9	NormalF	UnArthM	0.142857	0
ME9	OAF	UnArthM	0.142857	0
ME9	UnArthM	NormalF	0.142857	0
ME9	UnArthM	OAF	0.142857	0
ME10	OAF	UnArthM	0.142857	0
ME10	UnArthM	OAF	0.142857	0
ME11	NormalF	UnArthM	0.142857	0
ME11	UnArthM	NormalF	0.142857	0
ME13	NormalF	UnArthM	0.142857	0
ME13	UnArthM	NormalF	0.142857	0
ME14	NormalF	UnArthM	0.142857	0
ME14	UnArthM	NormalF	0.142857	0
ME15	NormalF	UnArthM	0.142857	0
ME15	UnArthM	NormalF	0.142857	0
ME0	OAF	UnArthF	0.143324	0
ME0	UnArthF	OAF	0.143324	0
ME4	ArthralgiaM	OAM	0.145455	0
ME4	OAM	ArthralgiaM	0.145455	0
ME6	ArthralgiaM	OAM	0.145455	0
ME6	OAM	ArthralgiaM	0.145455	0
ME7	ArthralgiaM	OAM	0.145455	0
ME7	OAM	ArthralgiaM	0.145455	0
ME14	ArthralgiaM	OAM	0.145455	0
ME14	OAM	ArthralgiaM	0.145455	0
ME15	RApost	earlyRAM	0.145621	0
ME15	earlyRAM	RApost	0.145621	0
ME0	OAM	UnArthF	0.146853	0
ME0	UnArthF	OAM	0.146853	0
ME2	OAM	UnArthF	0.146853	0
ME2	UnArthF	OAM	0.146853	0
ME4	ArthralgiaM	RApost	0.152381	0
ME4	RApost	ArthralgiaM	0.152381	0
ME12	UnArthM	earlyRAF	0.153545	0
ME12	earlyRAF	UnArthM	0.153545	0
ME4	ArthralgiaM	earlyRAM	0.153846	0
ME4	earlyRAM	ArthralgiaM	0.153846	0
ME7	ArthralgiaM	earlyRAM	0.153846	0
ME7	earlyRAM	ArthralgiaM	0.153846	0
ME8	NormalM	OAF	0.154582	0
ME8	OAF	NormalM	0.154582	0
ME15	NormalM	OAF	0.154582	0
ME15	OAF	NormalM	0.154582	0
ME3	ArthralgiaF	earlyRAF	0.155173	0
ME3	earlyRAF	ArthralgiaF	0.155173	0
ME9	ArthralgiaF	longRAM	0.155501	0
ME9	longRAM	ArthralgiaF	0.155501	0
ME7	OAM	RApost	0.15643	0
ME7	RApost	OAM	0.15643	0
ME14	OAM	RApost	0.15643	0
ME14	RApost	OAM	0.15643	0
ME9	OAF	earlyRAF	0.15894	0
ME9	earlyRAF	OAF	0.15894	0
ME2	NormalM	OAM	0.159446	0
ME2	OAM	NormalM	0.159446	0
ME1	UnArthM	earlyRAM	0.16	0
ME1	earlyRAM	UnArthM	0.16	0
ME5	UnArthM	earlyRAM	0.16	0
ME5	earlyRAM	UnArthM	0.16	0
ME10	UnArthM	earlyRAM	0.16	0
ME10	earlyRAM	UnArthM	0.16	0
ME14	UnArthM	earlyRAM	0.16	0
ME14	earlyRAM	UnArthM	0.16	0
ME4	OAM	earlyRAF	0.161168	0
ME4	earlyRAF	OAM	0.161168	0
ME6	ArthralgiaF	NormalF	0.161394	0
ME6	NormalF	ArthralgiaF	0.161394	0
ME0	NormalF	OAM	0.164127	0
ME0	OAM	NormalF	0.164127	0
ME9	NormalF	OAM	0.164127	0
ME9	OAM	NormalF	0.164127	0
ME12	OAF	earlyRAF	0.164348	0
ME12	earlyRAF	OAF	0.164348	0
ME5	OAF	longRAF	0.165618	0
ME5	longRAF	OAF	0.165618	0
ME7	OAM	earlyRAM	0.166047	0
ME7	earlyRAM	OAM	0.166047	0
ME5	ArthralgiaM	OAF	0.171429	0
ME5	OAF	ArthralgiaM	0.171429	0
ME12	ArthralgiaM	OAF	0.171429	0
ME12	OAF	ArthralgiaM	0.171429	0
ME13	ArthralgiaM	OAF	0.171429	0
ME13	OAF	ArthralgiaM	0.171429	0
ME2	UnArthM	longRAM	0.173913	0
ME2	longRAM	UnArthM	0.173913	0
ME3	UnArthM	longRAM	0.173913	0
ME3	longRAM	UnArthM	0.173913	0
ME3	UnArthM	longRAF	0.174566	0
ME3	longRAF	UnArthM	0.174566	0
ME14	UnArthM	earlyRAF	0.176471	0
ME14	earlyRAF	UnArthM	0.176471	0
ME7	ArthralgiaF	ArthralgiaM	0.177778	0
ME7	ArthralgiaM	ArthralgiaF	0.177778	0
ME10	ArthralgiaF	ArthralgiaM	0.177778	0
ME10	ArthralgiaM	ArthralgiaF	0.177778	0
ME12	OAF	earlyRAM	0.178776	0
ME12	earlyRAM	OAF	0.178776	0
ME13	earlyRAF	longRAF	0.178901	0
ME13	longRAF	earlyRAF	0.178901	0
ME14	OAM	earlyRAM	0.178973	0
ME14	earlyRAM	OAM	0.178973	0
ME14	NormalM	OAM	0.179361	0
ME14	OAM	NormalM	0.179361	0
ME1	ArthralgiaF	longRAF	0.181019	0
ME1	longRAF	ArthralgiaF	0.181019	0
ME8	ArthralgiaM	longRAM	0.181159	0
ME8	longRAM	ArthralgiaM	0.181159	0
ME15	longRAF	longRAM	0.184258	0
ME15	longRAM	longRAF	0.184258	0
ME14	ArthralgiaF	OAF	0.184668	0
ME14	OAF	ArthralgiaF	0.184668	0
ME12	NormalM	OAF	0.185185	0
ME12	OAF	NormalM	0.185185	0
ME6	RApost	earlyRAF	0.185229	0
ME6	earlyRAF	RApost	0.185229	0
ME10	ArthralgiaF	longRAM	0.185247	0
ME10	longRAM	ArthralgiaF	0.185247	0
ME8	NormalM	UnArthF	0.185931	0
ME8	UnArthF	NormalM	0.185931	0
ME10	ArthralgiaF	longRAF	0.186237	0
ME10	longRAF	ArthralgiaF	0.186237	0
ME13	ArthralgiaF	earlyRAF	0.186496	0
ME13	earlyRAF	ArthralgiaF	0.186496	0
ME3	longRAF	longRAM	0.187191	0
ME3	longRAM	longRAF	0.187191	0
ME9	RApost	longRAM	0.188859	0
ME9	longRAM	RApost	0.188859	0
ME13	earlyRAF	longRAM	0.19042	0
ME13	longRAM	earlyRAF	0.19042	0
ME4	ArthralgiaM	UnArthF	0.190476	0
ME4	UnArthF	ArthralgiaM	0.190476	0
ME5	ArthralgiaM	UnArthF	0.190476	0
ME5	UnArthF	ArthralgiaM	0.190476	0
ME11	ArthralgiaM	RApost	0.190476	0
ME11	RApost	ArthralgiaM	0.190476	0
ME13	OAF	longRAM	0.191489	0
ME13	longRAM	OAF	0.191489	0
ME0	ArthralgiaF	longRAF	0.191565	0
ME0	longRAF	ArthralgiaF	0.191565	0
ME13	earlyRAM	longRAM	0.19267	0
ME13	longRAM	earlyRAM	0.19267	0
ME13	ArthralgiaM	longRAF	0.193949	0
ME13	longRAF	ArthralgiaM	0.193949	0
ME1	OAM	UnArthM	0.2	0
ME1	UnArthM	OAM	0.2	0
ME2	OAM	UnArthM	0.2	0
ME2	UnArthM	OAM	0.2	0
ME3	OAM	UnArthM	0.2	0
ME3	UnArthM	OAM	0.2	0
ME5	OAM	UnArthM	0.2	0
ME5	UnArthM	OAM	0.2	0
ME6	RApost	UnArthM	0.2	0
ME6	UnArthM	RApost	0.2	0
ME9	OAM	UnArthM	0.2	0
ME9	RApost	UnArthM	0.2	0
ME9	UnArthM	OAM	0.2	0
ME9	UnArthM	RApost	0.2	0
ME10	ArthralgiaM	NormalM	0.2	0
ME10	NormalM	ArthralgiaM	0.2	0
ME12	RApost	UnArthM	0.2	0
ME12	UnArthM	RApost	0.2	0
ME13	RApost	UnArthM	0.2	0
ME13	UnArthM	RApost	0.2	0
ME14	OAM	UnArthM	0.2	0
ME14	UnArthM	OAM	0.2	0
ME11	NormalM	OAM	0.201003	0
ME11	OAM	NormalM	0.201003	0
ME14	NormalF	NormalM	0.202012	0
ME14	NormalM	NormalF	0.202012	0
ME12	earlyRAM	longRAF	0.20234	0
ME12	longRAF	earlyRAM	0.20234	0
ME2	earlyRAF	longRAM	0.202389	0
ME2	longRAM	earlyRAF	0.202389	0
ME4	OAM	longRAM	0.203211	0
ME4	longRAM	OAM	0.203211	0
ME6	NormalF	OAF	0.203542	0
ME6	OAF	NormalF	0.203542	0
ME8	NormalF	UnArthF	0.207516	0
ME8	UnArthF	NormalF	0.207516	0
ME13	OAF	UnArthF	0.207516	0
ME13	UnArthF	OAF	0.207516	0
ME1	UnArthF	longRAM	0.207829	0
ME1	longRAM	UnArthF	0.207829	0
ME9	earlyRAM	longRAM	0.208226	0
ME9	longRAM	earlyRAM	0.208226	0
ME8	NormalF	OAM	0.209304	0
ME8	OAM	NormalF	0.209304	0
ME11	OAF	OAM	0.209304	0
ME11	OAM	OAF	0.209304	0
ME12	ArthralgiaM	earlyRAF	0.213589	0
ME12	earlyRAF	ArthralgiaM	0.213589	0
ME5	ArthralgiaM	longRAM	0.217391	0
ME5	longRAM	ArthralgiaM	0.217391	0
ME5	ArthralgiaM	longRAF	0.217496	0
ME5	longRAF	ArthralgiaM	0.217496	0
ME2	NormalM	OAF	0.219882	0
ME2	OAF	NormalM	0.219882	0
ME8	NormalF	NormalM	0.219882	0
ME8	NormalM	NormalF	0.219882	0
ME11	NormalF	NormalM	0.219882	0
ME11	NormalM	NormalF	0.219882	0
ME12	ArthralgiaM	earlyRAM	0.221538	0
ME12	earlyRAM	ArthralgiaM	0.221538	0
ME4	OAM	earlyRAM	0.222025	0
ME4	earlyRAM	OAM	0.222025	0
ME2	ArthralgiaF	UnArthM	0.222222	0
ME2	UnArthM	ArthralgiaF	0.222222	0
ME3	ArthralgiaF	UnArthM	0.222222	0
ME3	UnArthM	ArthralgiaF	0.222222	0
ME4	ArthralgiaF	UnArthM	0.222222	0
ME4	UnArthM	ArthralgiaF	0.222222	0
ME5	ArthralgiaF	UnArthF	0.222222	0
ME5	UnArthF	ArthralgiaF	0.222222	0
ME8	ArthralgiaF	UnArthM	0.222222	0
ME8	UnArthM	ArthralgiaF	0.222222	0
ME10	ArthralgiaF	UnArthM	0.222222	0
ME10	UnArthM	ArthralgiaF	0.222222	0
ME12	ArthralgiaF	UnArthM	0.222222	0
ME12	UnArthM	ArthralgiaF	0.222222	0
ME11	OAF	RApost	0.223054	0
ME11	RApost	OAF	0.223054	0
ME4	OAM	RApost	0.223421	0
ME4	RApost	OAM	0.223421	0
ME14	UnArthM	longRAF	0.223518	0
ME14	longRAF	UnArthM	0.223518	0
ME10	NormalM	OAM	0.224379	0
ME10	OAM	NormalM	0.224379	0
ME6	earlyRAM	longRAM	0.224654	0
ME6	longRAM	earlyRAM	0.224654	0
ME0	NormalM	longRAM	0.226919	0
ME0	longRAM	NormalM	0.226919	0
ME10	ArthralgiaM	NormalF	0.228571	0
ME10	NormalF	ArthralgiaM	0.228571	0
ME4	ArthralgiaM	longRAF	0.230012	0
ME4	longRAF	ArthralgiaM	0.230012	0
ME2	UnArthF	longRAM	0.231612	0
ME2	longRAM	UnArthF	0.231612	0
ME10	earlyRAF	longRAF	0.235143	0
ME10	longRAF	earlyRAF	0.235143	0
ME14	OAF	earlyRAF	0.235193	0
ME14	earlyRAF	OAF	0.235193	0
ME11	ArthralgiaF	OAM	0.23587	0
ME11	OAM	ArthralgiaF	0.23587	0
ME7	NormalF	NormalM	0.238823	0
ME7	NormalM	NormalF	0.238823	0
ME12	UnArthM	earlyRAM	0.24	0
ME12	earlyRAM	UnArthM	0.24	0
ME8	ArthralgiaM	earlyRAF	0.242017	0
ME8	earlyRAF	ArthralgiaM	0.242017	0
ME0	NormalF	OAF	0.242784	0
ME0	OAF	NormalF	0.242784	0
ME10	NormalF	earlyRAF	0.245003	0
ME10	earlyRAF	NormalF	0.245003	0
ME6	NormalF	UnArthF	0.246032	0
ME6	UnArthF	NormalF	0.246032	0
ME7	OAF	UnArthF	0.246032	0
ME7	UnArthF	OAF	0.246032	0
ME13	RApost	longRAM	0.247617	0
ME13	longRAM	RApost	0.247617	0
ME8	ArthralgiaF	earlyRAF	0.248193	0
ME8	earlyRAF	ArthralgiaF	0.248193	0
ME1	OAM	earlyRAM	0.254405	0
ME1	earlyRAM	OAM	0.254405	0
ME3	earlyRAF	longRAM	0.25563	0
ME3	longRAM	earlyRAF	0.25563	0
ME12	NormalM	UnArthF	0.256622	0
ME12	UnArthF	NormalM	0.256622	0
ME10	OAF	longRAM	0.25668	0
ME10	longRAM	OAF	0.25668	0
ME14	OAF	longRAF	0.257109	0
ME14	longRAF	OAF	0.257109	0
ME13	ArthralgiaM	longRAM	0.26087	0
ME13	longRAM	ArthralgiaM	0.26087	0
ME6	UnArthM	longRAF	0.261185	0
ME6	longRAF	UnArthM	0.261185	0
ME12	UnArthF	longRAF	0.261862	0
ME12	longRAF	UnArthF	0.261862	0
ME4	OAF	OAM	0.262418	0
ME4	OAM	OAF	0.262418	0
ME5	ArthralgiaF	longRAF	0.26442	0
ME5	longRAF	ArthralgiaF	0.26442	0
ME3	ArthralgiaF	ArthralgiaM	0.266667	0
ME3	ArthralgiaM	ArthralgiaF	0.266667	0
ME4	NormalM	UnArthM	0.266667	0
ME4	UnArthM	NormalM	0.266667	0
ME15	ArthralgiaM	NormalM	0.266667	0
ME15	NormalM	ArthralgiaM	0.266667	0
ME10	ArthralgiaF	OAF	0.268455	0
ME10	OAF	ArthralgiaF	0.268455	0
ME11	UnArthF	earlyRAM	0.269547	0
ME11	earlyRAM	UnArthF	0.269547	0
ME7	OAF	longRAM	0.271327	0
ME7	longRAM	OAF	0.271327	0
ME8	NormalM	OAM	0.27656	0
ME8	OAM	NormalM	0.27656	0
ME10	ArthralgiaF	OAM	0.276594	0
ME10	OAM	ArthralgiaF	0.276594	0
ME11	ArthralgiaF	RApost	0.282818	0
ME11	RApost	ArthralgiaF	0.282818	0
ME14	UnArthF	longRAM	0.284454	0
ME14	longRAM	UnArthF	0.284454	0
ME6	earlyRAF	longRAM	0.285551	0
ME6	longRAM	earlyRAF	0.285551	0
ME3	NormalF	UnArthM	0.285714	0
ME3	OAF	UnArthM	0.285714	0
ME3	UnArthM	NormalF	0.285714	0
ME3	UnArthM	OAF	0.285714	0
ME10	NormalF	UnArthM	0.285714	0
ME10	UnArthM	NormalF	0.285714	0
ME14	OAF	longRAM	0.286519	0
ME14	longRAM	OAF	0.286519	0
ME5	OAF	UnArthF	0.288749	0
ME5	UnArthF	OAF	0.288749	0
ME3	OAM	earlyRAF	0.288801	0
ME3	earlyRAF	OAM	0.288801	0
ME10	OAM	earlyRAM	0.289801	0
ME10	earlyRAM	OAM	0.289801	0
ME2	longRAF	longRAM	0.291761	0
ME2	longRAM	longRAF	0.291761	0
ME10	UnArthM	earlyRAF	0.294118	0
ME10	earlyRAF	UnArthM	0.294118	0
ME6	RApost	UnArthF	0.296537	0
ME6	UnArthF	RApost	0.296537	0
ME11	earlyRAF	earlyRAM	0.297175	0
ME11	earlyRAM	earlyRAF	0.297175	0
ME6	UnArthF	longRAF	0.298154	0
ME6	longRAF	UnArthF	0.298154	0
ME7	RApost	UnArthM	0.3	0
ME7	UnArthM	RApost	0.3	0
ME8	RApost	UnArthM	0.3	0
ME8	UnArthM	RApost	0.3	0
ME15	RApost	UnArthM	0.3	0
ME15	UnArthM	RApost	0.3	0
ME3	ArthralgiaM	longRAF	0.300249	0
ME3	longRAF	ArthralgiaM	0.300249	0
ME5	ArthralgiaM	earlyRAF	0.302521	0
ME5	earlyRAF	ArthralgiaM	0.302521	0
ME13	ArthralgiaM	earlyRAF	0.302521	0
ME13	earlyRAF	ArthralgiaM	0.302521	0
ME9	UnArthM	longRAF	0.303028	0
ME9	longRAF	UnArthM	0.303028	0
ME3	ArthralgiaM	longRAM	0.304348	0
ME3	longRAM	ArthralgiaM	0.304348	0
ME4	ArthralgiaM	longRAM	0.304348	0
ME4	longRAM	ArthralgiaM	0.304348	0
ME8	ArthralgiaM	NormalF	0.304762	0
ME8	NormalF	ArthralgiaM	0.304762	0
ME11	ArthralgiaM	NormalF	0.304762	0
ME11	NormalF	ArthralgiaM	0.304762	0
ME9	OAF	RApost	0.304966	0
ME9	RApost	OAF	0.304966	0
ME0	NormalF	earlyRAM	0.305577	0
ME0	earlyRAM	NormalF	0.305577	0
ME15	ArthralgiaF	earlyRAM	0.306402	0
ME15	earlyRAM	ArthralgiaF	0.306402	0
ME11	UnArthM	earlyRAF	0.308026	0
ME11	earlyRAF	UnArthM	0.308026	0
ME12	UnArthF	longRAM	0.313539	0
ME12	longRAM	UnArthF	0.313539	0
ME2	RApost	earlyRAM	0.313627	0
ME2	earlyRAM	RApost	0.313627	0
ME6	OAF	longRAM	0.318545	0
ME6	longRAM	OAF	0.318545	0
ME6	UnArthM	earlyRAM	0.32	0
ME6	earlyRAM	UnArthM	0.32	0
ME7	UnArthM	earlyRAM	0.32	0
ME7	earlyRAM	UnArthM	0.32	0
ME9	UnArthM	earlyRAM	0.32	0
ME9	earlyRAM	UnArthM	0.32	0
ME13	UnArthM	earlyRAM	0.32	0
ME13	earlyRAM	UnArthM	0.32	0
ME5	ArthralgiaF	longRAM	0.320208	0
ME5	longRAM	ArthralgiaF	0.320208	0
ME8	ArthralgiaF	longRAM	0.320208	0
ME8	longRAM	ArthralgiaF	0.320208	0
ME9	OAF	earlyRAM	0.320844	0
ME9	earlyRAM	OAF	0.320844	0
ME7	OAF	earlyRAF	0.321467	0
ME7	earlyRAF	OAF	0.321467	0
ME5	ArthralgiaF	earlyRAF	0.322279	0
ME5	earlyRAF	ArthralgiaF	0.322279	0
ME14	ArthralgiaF	longRAF	0.322484	0
ME14	longRAF	ArthralgiaF	0.322484	0
ME0	UnArthF	earlyRAM	0.322934	0
ME0	earlyRAM	UnArthF	0.322934	0
ME8	OAF	OAM	0.323734	0
ME8	OAM	OAF	0.323734	0
ME7	OAF	longRAF	0.328805	0
ME7	longRAF	OAF	0.328805	0
ME9	RApost	longRAF	0.329975	0
ME9	longRAF	RApost	0.329975	0
ME9	UnArthF	UnArthM	0.333333	0
ME9	UnArthM	UnArthF	0.333333	0
ME11	UnArthF	UnArthM	0.333333	0
ME11	UnArthM	UnArthF	0.333333	0
ME15	UnArthF	UnArthM	0.333333	0
ME15	UnArthM	UnArthF	0.333333	0
ME12	OAM	longRAM	0.333888	0
ME12	longRAM	OAM	0.333888	0
ME10	earlyRAF	longRAM	0.334634	0
ME10	longRAM	earlyRAF	0.334634	0
ME9	OAF	UnArthF	0.335901	0
ME9	UnArthF	OAF	0.335901	0
ME6	OAF	RApost	0.342551	0
ME6	RApost	OAF	0.342551	0
ME0	NormalM	UnArthF	0.342621	0
ME0	UnArthF	NormalM	0.342621	0
ME9	earlyRAM	longRAF	0.342687	0
ME9	longRAF	earlyRAM	0.342687	0
ME7	ArthralgiaM	RApost	0.342857	0
ME7	RApost	ArthralgiaM	0.342857	0
ME10	ArthralgiaM	RApost	0.342857	0
ME10	RApost	ArthralgiaM	0.342857	0
ME8	UnArthM	longRAM	0.347826	0
ME8	longRAM	UnArthM	0.347826	0
ME10	OAF	earlyRAM	0.352801	0
ME10	earlyRAM	OAF	0.352801	0
ME13	ArthralgiaF	UnArthF	0.354312	0
ME13	UnArthF	ArthralgiaF	0.354312	0
ME10	NormalF	OAF	0.362158	0
ME10	OAF	NormalF	0.362158	0
ME10	NormalF	RApost	0.362376	0
ME10	RApost	NormalF	0.362376	0
ME15	UnArthM	earlyRAM	0.36729	0
ME15	earlyRAM	UnArthM	0.36729	0
ME10	UnArthM	longRAF	0.373728	0
ME10	longRAF	UnArthM	0.373728	0
ME15	ArthralgiaF	OAF	0.373758	0
ME15	OAF	ArthralgiaF	0.373758	0
ME7	longRAF	longRAM	0.375272	0
ME7	longRAM	longRAF	0.375272	0
ME10	NormalM	OAF	0.375386	0
ME10	OAF	NormalM	0.375386	0
ME0	RApost	earlyRAM	0.375885	0
ME0	earlyRAM	RApost	0.375885	0
ME0	ArthralgiaF	earlyRAM	0.379736	0
ME0	earlyRAM	ArthralgiaF	0.379736	0
ME2	ArthralgiaM	UnArthF	0.380952	0
ME2	UnArthF	ArthralgiaM	0.380952	0
ME3	ArthralgiaM	OAF	0.380952	0
ME3	OAF	ArthralgiaM	0.380952	0
ME6	ArthralgiaM	OAF	0.380952	0
ME6	ArthralgiaM	UnArthF	0.380952	0
ME6	OAF	ArthralgiaM	0.380952	0
ME6	UnArthF	ArthralgiaM	0.380952	0
ME14	ArthralgiaM	UnArthF	0.380952	0
ME14	UnArthF	ArthralgiaM	0.380952	0
ME15	OAF	earlyRAM	0.381605	0
ME15	earlyRAM	OAF	0.381605	0
ME1	OAM	RApost	0.382947	0
ME1	RApost	OAM	0.382947	0
ME12	OAF	longRAF	0.385383	0
ME12	longRAF	OAF	0.385383	0
ME5	OAM	earlyRAM	0.39157	0
ME5	earlyRAM	OAM	0.39157	0
ME8	ArthralgiaM	earlyRAM	0.393846	0
ME8	earlyRAM	ArthralgiaM	0.393846	0
ME3	OAF	earlyRAF	0.397899	0
ME3	earlyRAF	OAF	0.397899	0
ME4	UnArthF	earlyRAF	0.399217	0
ME4	earlyRAF	UnArthF	0.399217	0
ME8	UnArthM	longRAF	0.399398	0
ME8	longRAF	UnArthM	0.399398	0
ME0	OAM	UnArthM	0.4	0
ME0	UnArthM	OAM	0.4	0
ME4	ArthralgiaF	ArthralgiaM	0.4	0
ME4	ArthralgiaM	ArthralgiaF	0.4	0
ME6	ArthralgiaM	RApost	0.4	0
ME6	RApost	ArthralgiaM	0.4	0
ME7	OAM	UnArthM	0.4	0
ME7	UnArthM	OAM	0.4	0
ME8	UnArthM	earlyRAM	0.4	0
ME8	earlyRAM	UnArthM	0.4	0
ME10	NormalM	UnArthM	0.4	0
ME10	OAM	UnArthM	0.4	0
ME10	UnArthM	NormalM	0.4	0
ME10	UnArthM	OAM	0.4	0
ME11	OAM	UnArthM	0.4	0
ME11	RApost	UnArthM	0.4	0
ME11	UnArthM	OAM	0.4	0
ME11	UnArthM	RApost	0.4	0
ME13	OAM	UnArthM	0.4	0
ME13	UnArthM	OAM	0.4	0
ME15	OAM	UnArthM	0.4	0
ME15	UnArthM	OAM	0.4	0
ME0	earlyRAM	longRAM	0.40081	0
ME0	longRAM	earlyRAM	0.40081	0
ME0	NormalF	longRAF	0.405491	0
ME0	longRAF	NormalF	0.405491	0
ME4	RApost	UnArthF	0.405562	0
ME4	UnArthF	RApost	0.405562	0
ME7	UnArthF	longRAM	0.411198	0
ME7	longRAM	UnArthF	0.411198	0
ME15	UnArthF	longRAM	0.411198	0
ME15	longRAM	UnArthF	0.411198	0
ME0	UnArthM	earlyRAF	0.411765	0
ME0	earlyRAF	UnArthM	0.411765	0
ME6	UnArthM	earlyRAF	0.411765	0
ME6	earlyRAF	UnArthM	0.411765	0
ME6	OAM	earlyRAM	0.414165	0
ME6	earlyRAM	OAM	0.414165	0
ME9	earlyRAF	longRAM	0.417659	0
ME9	longRAM	earlyRAF	0.417659	0
ME1	OAF	earlyRAM	0.422342	0
ME1	earlyRAM	OAF	0.422342	0
ME3	ArthralgiaF	OAM	0.423447	0
ME3	OAM	ArthralgiaF	0.423447	0
ME1	OAF	longRAM	0.42766	0
ME1	longRAM	OAF	0.42766	0
ME1	RApost	earlyRAF	0.428353	0
ME1	earlyRAF	RApost	0.428353	0
ME0	OAF	UnArthM	0.428571	0
ME0	UnArthM	OAF	0.428571	0
ME1	OAF	UnArthM	0.428571	0
ME1	UnArthM	OAF	0.428571	0
ME6	OAF	UnArthM	0.428571	0
ME6	UnArthM	OAF	0.428571	0
ME15	earlyRAF	longRAM	0.42935	0
ME15	longRAM	earlyRAF	0.42935	0
ME7	OAF	OAM	0.431036	0
ME7	OAM	OAF	0.431036	0
ME10	UnArthM	longRAM	0.434783	0
ME10	longRAM	UnArthM	0.434783	0
ME2	ArthralgiaF	UnArthF	0.43512	0
ME2	UnArthF	ArthralgiaF	0.43512	0
ME3	ArthralgiaM	OAM	0.436364	0
ME3	OAM	ArthralgiaM	0.436364	0
ME12	NormalM	OAM	0.438946	0
ME12	OAM	NormalM	0.438946	0
ME0	earlyRAF	longRAF	0.440702	0
ME0	longRAF	earlyRAF	0.440702	0
ME10	NormalF	earlyRAM	0.440871	0
ME10	earlyRAM	NormalF	0.440871	0
ME6	ArthralgiaF	UnArthM	0.444444	0
ME6	UnArthM	ArthralgiaF	0.444444	0
ME14	ArthralgiaF	UnArthM	0.444444	0
ME14	UnArthM	ArthralgiaF	0.444444	0
ME9	UnArthF	earlyRAM	0.447594	0
ME9	earlyRAM	UnArthF	0.447594	0
ME1	OAM	longRAM	0.453359	0
ME1	longRAM	OAM	0.453359	0
ME0	UnArthM	longRAF	0.453819	0
ME0	longRAF	UnArthM	0.453819	0
ME12	UnArthM	longRAF	0.453819	0
ME12	longRAF	UnArthM	0.453819	0
ME10	NormalM	earlyRAF	0.454161	0
ME10	earlyRAF	NormalM	0.454161	0
ME14	ArthralgiaM	longRAF	0.459343	0
ME14	longRAF	ArthralgiaM	0.459343	0
ME1	RApost	earlyRAM	0.459718	0
ME1	earlyRAM	RApost	0.459718	0
ME2	OAM	earlyRAM	0.461516	0
ME2	earlyRAM	OAM	0.461516	0
ME15	OAM	RApost	0.46786	0
ME15	RApost	OAM	0.46786	0
ME1	UnArthM	earlyRAF	0.470588	0
ME1	earlyRAF	UnArthM	0.470588	0
ME2	OAF	OAM	0.470729	0
ME2	OAM	OAF	0.470729	0
ME0	longRAF	longRAM	0.47213	0
ME0	longRAM	longRAF	0.47213	0
ME0	earlyRAF	earlyRAM	0.475033	0
ME0	earlyRAM	earlyRAF	0.475033	0
ME15	ArthralgiaF	longRAM	0.475068	0
ME15	longRAM	ArthralgiaF	0.475068	0
ME13	UnArthF	longRAF	0.475227	0
ME13	longRAF	UnArthF	0.475227	0
ME14	ArthralgiaM	OAF	0.47619	0
ME14	OAF	ArthralgiaM	0.47619	0
ME0	NormalM	OAM	0.476707	0
ME0	OAM	NormalM	0.476707	0
ME8	ArthralgiaM	longRAF	0.47954	0
ME8	longRAF	ArthralgiaM	0.47954	0
ME5	UnArthM	longRAF	0.482525	0
ME5	longRAF	UnArthM	0.482525	0
ME10	OAF	longRAF	0.484402	0
ME10	longRAF	OAF	0.484402	0
ME4	earlyRAM	longRAF	0.485135	0
ME4	longRAF	earlyRAM	0.485135	0
ME0	NormalF	NormalM	0.487948	0
ME0	NormalM	NormalF	0.487948	0
ME12	longRAF	longRAM	0.488591	0
ME12	longRAM	longRAF	0.488591	0
ME9	RApost	UnArthF	0.489225	0
ME9	UnArthF	RApost	0.489225	0
ME6	OAM	longRAF	0.494998	0
ME6	longRAF	OAM	0.494998	0
ME0	NormalF	earlyRAF	0.499324	0
ME0	earlyRAF	NormalF	0.499324	0
ME14	longRAF	longRAM	0.499735	0
ME14	longRAM	longRAF	0.499735	0
ME0	RApost	UnArthM	0.5	0
ME0	UnArthM	RApost	0.5	0
ME10	ArthralgiaF	NormalF	0.500211	0
ME10	NormalF	ArthralgiaF	0.500211	0
ME3	ArthralgiaF	longRAF	0.501094	0
ME3	longRAF	ArthralgiaF	0.501094	0
ME8	ArthralgiaF	longRAF	0.501094	0
ME8	longRAF	ArthralgiaF	0.501094	0
ME8	OAF	UnArthF	0.502801	0
ME8	UnArthF	OAF	0.502801	0
ME7	ArthralgiaF	longRAM	0.504205	0
ME7	longRAM	ArthralgiaF	0.504205	0
ME0	RApost	longRAF	0.505719	0
ME0	longRAF	RApost	0.505719	0
ME1	earlyRAF	longRAM	0.511507	0
ME1	longRAM	earlyRAF	0.511507	0
ME6	OAF	OAM	0.512287	0
ME6	OAM	OAF	0.512287	0
ME9	OAF	OAM	0.512287	0
ME9	OAM	OAF	0.512287	0
ME0	UnArthM	longRAM	0.521739	0
ME0	longRAM	UnArthM	0.521739	0
ME1	UnArthM	longRAM	0.521739	0
ME1	longRAM	UnArthM	0.521739	0
ME12	UnArthM	longRAM	0.521739	0
ME12	longRAM	UnArthM	0.521739	0
ME4	UnArthF	longRAM	0.523919	0
ME4	longRAM	UnArthF	0.523919	0
ME14	ArthralgiaM	earlyRAF	0.52437	0
ME14	earlyRAF	ArthralgiaM	0.52437	0
ME10	ArthralgiaF	NormalM	0.525171	0
ME10	NormalM	ArthralgiaF	0.525171	0
ME9	UnArthM	earlyRAF	0.529412	0
ME9	earlyRAF	UnArthM	0.529412	0
ME2	OAM	RApost	0.529588	0
ME2	RApost	OAM	0.529588	0
ME0	ArthralgiaF	ArthralgiaM	0.533333	0
ME0	ArthralgiaM	ArthralgiaF	0.533333	0
ME5	ArthralgiaF	ArthralgiaM	0.533333	0
ME5	ArthralgiaM	ArthralgiaF	0.533333	0
ME8	ArthralgiaM	RApost	0.533333	0
ME8	RApost	ArthralgiaM	0.533333	0
ME12	ArthralgiaF	ArthralgiaM	0.533333	0
ME12	ArthralgiaM	ArthralgiaF	0.533333	0
ME14	ArthralgiaF	ArthralgiaM	0.533333	0
ME14	ArthralgiaM	ArthralgiaF	0.533333	0
ME9	RApost	earlyRAF	0.534063	0
ME9	earlyRAF	RApost	0.534063	0
ME0	UnArthF	longRAF	0.540537	0
ME0	longRAF	UnArthF	0.540537	0
ME2	ArthralgiaF	OAM	0.541423	0
ME2	OAM	ArthralgiaF	0.541423	0
ME11	UnArthF	earlyRAF	0.545445	0
ME11	earlyRAF	UnArthF	0.545445	0
ME5	OAF	OAM	0.555587	0
ME5	OAM	OAF	0.555587	0
ME13	OAF	OAM	0.555587	0
ME13	OAM	OAF	0.555587	0
ME6	UnArthF	earlyRAM	0.555699	0
ME6	earlyRAM	UnArthF	0.555699	0
ME11	OAM	RApost	0.561874	0
ME11	RApost	OAM	0.561874	0
ME13	UnArthF	longRAM	0.564499	0
ME13	longRAM	UnArthF	0.564499	0
ME4	OAF	UnArthF	0.566293	0
ME4	UnArthF	OAF	0.566293	0
ME6	OAF	UnArthF	0.566293	0
ME6	UnArthF	OAF	0.566293	0
ME5	OAF	RApost	0.570138	0
ME5	RApost	OAF	0.570138	0
ME0	NormalF	UnArthM	0.571429	0
ME0	UnArthM	NormalF	0.571429	0
ME5	OAF	UnArthM	0.571429	0
ME5	UnArthM	OAF	0.571429	0
ME12	NormalF	UnArthM	0.571429	0
ME12	UnArthM	NormalF	0.571429	0
ME13	ArthralgiaM	UnArthF	0.571429	0
ME13	OAF	UnArthM	0.571429	0
ME13	UnArthF	ArthralgiaM	0.571429	0
ME13	UnArthM	OAF	0.571429	0
ME14	OAF	UnArthM	0.571429	0
ME14	UnArthM	OAF	0.571429	0
ME15	OAF	UnArthM	0.571429	0
ME15	UnArthM	OAF	0.571429	0
ME4	earlyRAM	longRAM	0.57838	0
ME4	longRAM	earlyRAM	0.57838	0
ME0	ArthralgiaM	OAM	0.581818	0
ME0	OAM	ArthralgiaM	0.581818	0
ME11	ArthralgiaM	OAM	0.581818	0
ME11	OAM	ArthralgiaM	0.581818	0
ME8	RApost	longRAF	0.582473	0
ME8	longRAF	RApost	0.582473	0
ME9	NormalM	OAF	0.582644	0
ME9	OAF	NormalM	0.582644	0
ME9	ArthralgiaM	longRAM	0.586957	0
ME9	longRAM	ArthralgiaM	0.586957	0
ME6	OAM	earlyRAF	0.587228	0
ME6	earlyRAF	OAM	0.587228	0
ME9	earlyRAF	earlyRAM	0.59098	0
ME9	earlyRAM	earlyRAF	0.59098	0
ME6	ArthralgiaF	earlyRAM	0.59346	0
ME6	earlyRAM	ArthralgiaF	0.59346	0
ME4	OAF	longRAF	0.595795	0
ME4	longRAF	OAF	0.595795	0
ME6	ArthralgiaF	longRAM	0.596741	0
ME6	longRAM	ArthralgiaF	0.596741	0
ME14	ArthralgiaF	longRAM	0.596741	0
ME14	longRAM	ArthralgiaF	0.596741	0
ME0	ArthralgiaM	NormalM	0.6	0
ME0	NormalM	ArthralgiaM	0.6	0
ME4	RApost	UnArthM	0.6	0
ME4	UnArthM	RApost	0.6	0
ME6	OAM	UnArthM	0.6	0
ME6	UnArthM	OAM	0.6	0
ME8	ArthralgiaM	NormalM	0.6	0
ME8	NormalM	ArthralgiaM	0.6	0
[truncated: 706 more rows]
